# Supplementary material for: Tuberculosis-related deaths at a tertiary hospital in Zambia: Insights into the prevalence and associated factors
Source: PLOS Glob Public Health. 2024 Oct 14;4(10):e0003686. doi: 10.1371/journal.pgph.0003686 (PMC11472957; doi:10.1371/journal.pgph.0003686)
Supplement: S1 Data — (XLSX) [file pgph.0003686.s006.xlsx]

## Sheet: Sheet1
	Survey Identifier	Entry point	sex_code	age_cat	Marital status	residence_code	Number of contacts	Occupation	PLWH	Plwh_code	Type of TB	typetb_code	ptb_mortality	Extra_ptb_mortality	Period between diagnosis and ART initiation in days	Started CPT	cpt_code	Patient type	patient_type	patient_type_code1	Diagnosis used geneXpert	dx_xpertgene	Smear done	smear_code	CULTURE DONE	culture_code	LAM done	lam_code	Xray done	cxr_code	type_diagnosis_clinical1,bact_2	HIV VL	ART	SBP	DBP	Weight	Height	BMI	Weight_at starting_of_treatment	Weight_at starting_of_treatment_catergo	Weight_at_ end_ of_treatment	TB regimen	TB Treatment duration (months)	TB Treatment duration (months)_code	Treatment outcome	treatment_outcome	outcome_unsuccess1,sucees:0	outcome_death	outcome_deathHiv1:hivnon2
741		Paeds	1	1		1	8	4	No	0	Extra-pulmonary	2	0	0		No		New	1	1	Yes	1	No	2	No	2	Yes	1	No	0	2								3.2	1		2RHZE /4RH	5		Treatment failure	4	1	0	0
796		Paeds	1	1		2	3	4	No	0	Extra-pulmonary	2	0	0		No		New	1	1	No	2	No	2	No	2	Yes	1	No	0	2								5	1	10	2RHZE /4RH	6		Treatment complete	3	0	0	0
696		Paeds	2	1		1	6	4	No	0	Pulmonary	1	0	0		No		New	1	1	Yes	1	No	2	No	2	No	2	No	0	1								5.5	1	6.1	2RHZE /4RH	6		Treatment complete	3	0	0	0
776		Paeds	2	1		1	8	4	No	0	Extra-pulmonary	2	0	0		No		New	1	1	Yes	1	No	2	No	2	Yes	1	No	0	2								4.1	1	6.6	2RHZE /4RH	6		Treatment complete	3	0	0	0
621		Paeds	2	1		1	5	4	No	0	Extra-pulmonary	2	0	0		No		New	1	1	Yes	1	No	2	No	2	Yes	1	No	0	2								9	1		2RHZE /4RH	6		Treatment complete	3	0	0	0
676		Paeds	1	1		2	4	4	No	0	Extra-pulmonary	2	0	0		No		New	1	1	Yes	1	No	2	No	2	Yes	1	No	0	2								3.1	1	3.7	2RHZE /4RH	6		Treatment complete	3	0	0	0
704		Paeds	2	1		2	5	4	No	0	Pulmonary	1	0	0		No		New	1	1	Yes	1	No	2	No	2	No	2	No	0	1								3.7	1	4	2RHZE /4RH	6		Treatment complete	3	0	0	0
713		Paeds	2	1		2	7	4	No	0	Extra-pulmonary	2	0	0		No		New	1	1	Yes	1	No	2	No	2	Yes	1	No	0	2								3.2	1		2RHZE /4RH	5		Treatment complete	3	0	0	0
658		Paeds	1	1		1	6	4	No	0	Pulmonary	1	0	0		No		New	1	1	Yes	1	No	2	No	2	No	2	Yes	1	1								3.3	1		2RHZE /4RH	6		Treatment complete	3	0	0	0
672		Paeds	1	1		2	2	4	No	0	Pulmonary	1	0	0		No		New	1	1	Yes	1	No	2	No	2	No	2	Yes	1	1								7.2	1	7.3	2RHZE /4RH	6		Treatment complete	3	0	0	0
695		Paeds	1	1		1	8	4	No	0	Extra-pulmonary	2	0	0		No		o	7	4	Yes	1	No	2	No	2	Yes	1	No	0	2								5.4	1		2RHZE /4RH	6		Treatment complete	3	0	0	0
708		Paeds	2	1		2	8	4	No	0	Pulmonary	1	0	0		No		New	1	1	Yes	1	No	2	No	2	No	2	No	0	1								4.8	1	5.6	2RHZE /4RH	6		Treatment complete	3	0	0	0
744		Paeds	1	1		1	5	4	No	0	Extra-pulmonary	2	0	0		No		New	1	1	Yes	1	No	2	No	2	Yes	1	No	0	2								5.5	1	9.4	2RHZE /4RH	6		Treatment complete	3	0	0	0
718		Paeds	2	1		1	3	4	No	0	Pulmonary	1	0	0		No		New	1	1	Yes	1	No	2	No	2	No	2	No	0	1								5	1	9	2RHZE /4RH	6		Treatment complete	3	0	0	0
580		Chest clinic	1	1		1	4	4			Pulmonary	1	0	0				Treatment after lost to follow up	5	3	Yes	1	No	2		2	No	2	Yes	1	1								4.5	1	6	2RHZE /4RH	6		Treatment complete	3	0	0
664		Paeds	2	1		2	7	4	No	0	Pulmonary	1	0	0		No		New	1	1	Yes	1	No	2	No	2	No	2	Yes	1	1								5.3	1		2RHZE /4RH	6		Treatment complete	3	0	0	0
725		Paeds	2	1		1	3	4	No	0	Extra-pulmonary	2	0	1		No		Relapse	2	2	Yes	1	No	2	No	2	Yes	1	No	0	2								4.5	1		2RHZE /4RH	1		Died	1	1	1	0
737		Chest clinic	1	1		1	3	4	No	0	Extra-pulmonary	2	0	0		No		New	1	1	Yes	1	No	2	No	2	Yes	1	No	0	2								5.2	1	8.3	2RHZE /4RH	6		Treatment complete	3	0	0	0
757		Chest clinic	1	1		2	6	4	No	0	Extra-pulmonary	2	0	1		No		New	1	1	Yes	1	No	2	No	2	Yes	1	No	0	2								7	1		2RHZE /4RH			Died	1	1	1	0
581		Paeds	1	1		1	3	4	Yes	1	Pulmonary	1	0	0		Yes	1	New	1	1	Yes	1	No	2	No	2	No	2	Yes	1	1								16	1	25	2RHZE /4RH	6		Treatment complete	3	0	0	0
663		Paeds	2	1		2	4	4	No	0	Extra-pulmonary	2	0	0		No		New	1	1	Yes	1	No	2	No	2	Yes	1	Yes	1	2								6	1		2RHZE /4RH	6		Treatment complete	3	0	0	0
666		Paeds	1	1		1	3	4	No	0	Pulmonary	1	0	0		No		New	1	1	Yes	1	No	2	No	2	No	2	Yes	1	1								9.2	1		2RHZE /4RH	6		Treatment complete	3	0	0	0
670		Paeds	1	1		2	4	4	No	0	Extra-pulmonary	2	0	0		No		New	1	1	Yes	1	No	2	No	2	Yes	1	Yes	1	2								6.4	1	8.1	2RHZE /4RH	6		Treatment complete	3	0	0	0
586		Paeds	1	1		2	4	4	No	0	Pulmonary	1	0	0		No		New	1	1	Yes	1	No	2	No	2	No	2	Yes	1	1								11	1	13	2RHZE /4RH	6		Treatment complete	3	0	0	0
786		Paeds	2	1		1	0	4	No	0	Extra-pulmonary	2	0	0		No		New	1	1	Yes	1	No	2	No	2	Yes	1	No	0	2								6.3	1	9.8	2RHZE /4RH	6		Treatment complete	3	0	0	0
703		Paeds	1	1		1	5	4	No	0	Extra-pulmonary	2	0	0		No		New	1	1	Yes	1	No	2	No	2	Yes	1	No	0	2								8.5	1	9	2RHZE /4RH	6		Treatment complete	3	0	0	0
751		Paeds	2	1		1	4	4	No	0	Extra-pulmonary	2	0	0		No		New	1	1	Yes	1	No	2	No	2	Yes	1	No	0	2								6.2	1	8.9	2RHZE /4RH	6		Treatment complete	3	0	0	0
573		Paeds	1	1		1	4	4	No	0	Pulmonary	1	0	0		No		New	1	1	Yes	1	No	2	No	2	No	2	Yes	1	1								7.2	1	10	2RHZE /4RH	6		Treatment complete	3	0	0	0
574		Paeds	2	1		2	4	4	Yes	1	Extra-pulmonary	2	0	0		Yes	1	New	1	1	Yes	1	No	2	No	2	Yes	1	No	0	2								7.2	1	9	2RHZE /4RH	5		Treatment complete	3	0	0	0
578		Paeds	1	1		2	6	4	No	0	Pulmonary	1	0	0		No		New	1	1	Yes	1	No	2	No	2	No	2	Yes	1	1								6.7	1	8	2RHZE /4RH	6		Treatment complete	3	0	0	0
583		Paeds	2	1		2	9	4	No	0	Extra-pulmonary	2	0	0		No		New	1	1	Yes	1	No	2	No	2	Yes	1	Yes	1	2								5.7	1		2RHZE /4RH	3		Treatment complete	3	0	0	0
584		Paeds	2	1		2	9	4	No	0	Extra-pulmonary	2	0	0		No		New	1	1	Yes	1	No	2	No	2	Yes	1	Yes	1	2								5.7	1		2RHZE /4RH	3		Treatment complete	3	0	0	0
585		Paeds	2	1		2	4	4	No	0	Extra-pulmonary	2	0	0		No		New	1	1	Yes	1	No	2	No	2	Yes	1	Yes	1	2								8.7	1	10	2RHZE /4RH	3		Treatment complete	3	0	0	0
588		Paeds	1	1		2	3	4	Yes	1	Extra-pulmonary	2	0	0		No	2	New	1	1	Yes	1	No	2	No	2	Yes	1	No	0	2								6.9	1	9.4	2RHZE /4RH	6		Treatment complete	3	0	0	0
611		Paeds	1	1		1	4	4	No	0	Extra-pulmonary	2	0	0		Yes		Relapse	2	2	Yes	1	No	2	No	2	Yes	1	No	0	2								4.6	1	6.1	2RHZE /4RH	6		Treatment complete	3	0	0	0
616		Paeds	2	1		1	3	4	No	0	Extra-pulmonary	2	0	0		No		New	1	1	Yes	1	No	2	No	2	Yes	1	No	0	2								6.2	1	8	2RHZE /4RH	6		Treatment complete	3	0	0	0
617		Chest clinic	2	1		2	4	4	No	0	Extra-pulmonary	2	0	0		No		New	1	1	Yes	1	No	2	No	2	Yes	1	No	0	2								8.7	1	10	2RHZE /4RH	6		Treatment complete	3	0	0	0
625		Paeds	2	1		2	4	4	Yes	1	Extra-pulmonary	2	0	0		Yes	1	New	1	1	Yes	1	No	2	No	2	Yes	1	No	0	2								7.4	1	8	2RHZE /4RH	6		Treatment complete	3	0	0	0
631		Paeds	1	1		1	10	4	No	0	Pulmonary	1	0	0		No		New	1	1	Yes	1	No	2	No	2	No	2	No	0	1								7.5	1	10	2RHZE /4RH	6		Treatment complete	3	0	0	0
632		Paeds	1	1		2	3	4	No	0	Extra-pulmonary	2	0	0		No		New	1	1	Yes	1	No	2	No	2	Yes	1	Yes	1	2								6	1	8	2RHZE /4RH	6		Treatment complete	3	0	0	0
657		Paeds	1	1		1	5	4	No	0	Extra-pulmonary	2	0	0		No		New	1	1	Yes	1	No	2	No	2	Yes	1	No	0	2								9.2	1		2RHZE /4RH	6		Treatment complete	3	0	0	0
660		Paeds	1	1		2	3	4	Yes	1	Pulmonary	1	0	0		Yes	1	o	7	4	Yes	1	No	2	No	2	No	2	Yes	1	1								9	1	10	2RHZE /4RH	6		Treatment complete	3	0	0	0
665		Paeds	1	1		1	6	4	No	0	Pulmonary	1	0	0		No		New	1	1	Yes	1	No	2	No	2	No	2	Yes	1	1								4.5	1		2RHZE /4RH	6		Treatment complete	3	0	0	0
669		Paeds	2	1		2	5	4	No	0	Pulmonary	1	0	0		No		New	1	1	Yes	1	No	2	No	2	No	2	No	0	1								8.2	1	16	2RHZE /4RH	6		Treatment complete	3	0	0	0
677		Paeds	1	1		1	3	4			Pulmonary	1	0	0				New	1	1	Yes	1	No	2	No	2	No	2	Yes	1	1								8.3	1		2RHZE /4RH	6		Treatment complete	3	0	0
678		Paeds	1	1		2	2	4	No	0	Extra-pulmonary	2	0	0		No		New	1	1	Yes	1	No	2	No	2	Yes	1	No	0	2								7.5	1	4.6	2RHZE /4RH	6		Treatment complete	3	0	0	0
680		Paeds	2	1		2	4	4	No	0	Pulmonary	1	0	0		No		New	1	1	Yes	1	No	2	No	2	No	2	No	0	1								7.5	1	8	2RHZE /4RH	6		Treatment complete	3	0	0	0
686		Paeds	1	1		2	8	4	No	0	Pulmonary	1	0	0		No		New	1	1	Yes	1	No	2	No	2	No	2	No	0	1								7.6	1	9.8	2RHZE /4RH	6		Treatment complete	3	0	0	0
687		Paeds	1	1		2	8	4	No	0	Pulmonary	1	0	0		No		New	1	1	Yes	1	No	2	No	2	No	2	No	0	1								7.6	1	9.8	2RHZE /4RH	6		Treatment complete	3	0	0	0
688		Paeds	1	1		2	4	4	No	0	Pulmonary	1	0	0		No		New	1	1	Yes	1	No	2	No	2	No	2	No	0	1								8.1	1	9	2RHZE /4RH	6		Treatment complete	3	0	0	0
691		Paeds	1	1		1	2	4	No	0	Pulmonary	1	0	0		No		New	1	1	Yes	1	No	2	No	2	No	2	No	0	1								2.2	1	2.5	2RHZE /4RH	6		Treatment complete	3	0	0	0
697		Paeds	1	1		1	5	4	No	0	Extra-pulmonary	2	0	0		No		New	1	1	Yes	1	No	2	No	2	Yes	1	No	0	2								6.1	1	7	2RHZE /4RH	6		Treatment complete	3	0	0	0
698		Paeds	1	1		1	5	4		1	Pulmonary	1	1	0			3	New	1	1	Yes	1	No	2	No	2	No	2	Yes	1	1								6.9	1		2RHZE /4RH			Died	1	1	1	1
710		Public	1	1		2	2	4	No	0	Pulmonary	1	0	0		No		New	1	1	Yes	1	No	2	No	2	No	2	No	0	1								49	2	52	2RHZE /4RH	6		Treatment complete	3	0	0	0
714		Paeds	2	1		2	2	4	No	0	Pulmonary	1	0	0		No		New	1	1	Yes	1	No	2	No	2	No	2	No	0	1								6.9	1		2RHZE /4RH	5		Treatment complete	3	0	0	0
722		Chest clinic	2	1		2	5	4	No	0	Extra-pulmonary	2	0	0		No		New	1	1	Yes	1	No	2	No	2	Yes	1	No	0	2								8.4	1	10	2RHZE /4RH	6		Treatment complete	3	0	0	0
730		Paeds	1	1		1	2	4	No	0	Extra-pulmonary	2	0	0		No		New	1	1	Yes	1	No	2	No	2	Yes	1	No	0	2								6.8	1	10	2RHZE /4RH	2		Treatment complete	3	0	0	0
734		Paeds	2	1		2	2	4	No	0	Extra-pulmonary	2	0	0		No		New	1	1	Yes	1	No	2	No	2	Yes	1	No	0	2								8.2	1	12	2RHZE /4RH	6		Treatment complete	3	0	0	0
735		Paeds	1	1		2	2	4	No	0	Extra-pulmonary	2	0	0		No		New	1	1	Yes	1	No	2	No	2	Yes	1	No	0	2								10	1	14	2RHZE /4RH	6		Treatment complete	3	0	0	0
736		Paeds	1	1		2	7	4	No	0	Extra-pulmonary	2	0	0		No		New	1	1	Yes	1	No	2	No	2	Yes	1	No	0	2								6.5	1		2RHZE /4RH	6		Treatment complete	3	0	0	0
738		Paeds	2	1		2	3	4	No	0	Extra-pulmonary	2	0	0		No		New	1	1	Yes	1	No	2	No	2	Yes	1	No	0	2								6.6	1	9.1	2RHZE /4RH	6		Treatment complete	3	0	0	0
740		Paeds	2	1		1	3	4	No	0	Extra-pulmonary	2	0	0		No		New	1	1	Yes	1	No	2	No	2	Yes	1	No	0	2								8	1		2RHZE /4RH	2		Treatment complete	3	0	0	0
747		Paeds	2	1		1	5	4	No	0	Extra-pulmonary	2	0	0		No		New	1	1	Yes	1	No	2	No	2	Yes	1	No	0	2								11.5	1		2RHZE /4RH	6		Treatment complete	3	0	0	0
748		Paeds	1	1		2	6	4	No	0	Extra-pulmonary	2	0	0		No		New	1	1	Yes	1	No	2	No	2	Yes	1	No	0	2								5.3	1	8	2RHZE /4RH	6		Treatment complete	3	0	0	0
750		Paeds	1	1		1	3	4	No	0	Extra-pulmonary	2	0	0		No		New	1	1	Yes	1	No	2	No	2	Yes	1	No	0	2								7.6	1	8.9	2RHZE /4RH	6		Treatment complete	3	0	0	0
752		Paeds	1	1		2	6	4	No	0	Extra-pulmonary	2	0	0		No		New	1	1	Yes	1	No	2	No	2	Yes	1	No	0	2								7	1	9	2RHZE /4RH	6		Treatment complete	3	0	0	0
753		Paeds	2	1		1	4	4	No	0	Extra-pulmonary	2	0	1		No		New	1	1	Yes	1	No	2	No	2	Yes	1	No	0	2								8	1		2RHZE /4RH			Died	1	1	1	0
755		Male ward	1	1		2	4	4	No	0	Extra-pulmonary	2	0	0		No		New	1	1	Yes	1	No	2	No	2	Yes	1	No	0	2								9.2	1	13	2RHZE /4RH	6		Treatment complete	3	0	0	0
756		Paeds	2	1		2	4	4	No	0	Extra-pulmonary	2	0	0		No		New	1	1	Yes	1	No	2	No	2	Yes	1	No	0	2								6.5	1	9.9	2RHZE /4RH	6		Treatment complete	3	0	0	0
759		Paeds	2	1		1	6	4			Extra-pulmonary	2	0	0				New	1	1	Yes	1	No	2	No	2	Yes	1	No	0	2								8.7	1	11.5	2RHZE /4RH	6		Treatment complete	3	0	0	0
770		Paeds	2	1		1	3	4	No	0	Extra-pulmonary	2	0	0		No		New	1	1	Yes	1	No	2	No	2	Yes	1	No	0	2								8.1	1		2RHZE /4RH	6		Treatment complete	3	0	0	0
778		Paeds	2	1		1	9	4	No	0	Extra-pulmonary	2	0	0		No		New	1	1	Yes	1	No	2	No	2	Yes	1	No	0	2								8.4	1	12.9	2RHZE /4RH	6		Treatment complete	3	0	0	0
779		Paeds	2	1		1	11	4	No	0	Extra-pulmonary	2	0	0		No		New	1	1	Yes	1	No	2	No	2	Yes	1	No	0	2								8.3	1	10	2RHZE /4RH	6		Treatment complete	3	0	0	0
782		Chest clinic	2	1		2	6	4	Yes	1	Extra-pulmonary	2	0	0		Yes	1	Relapse	2	2	Yes	1	No	2	No	2	Yes	1	No	0	2								6.2	1		2RHZE /4RH	6		Treatment complete	3	0	0	0
783		Paeds	2	1		1	4	4	No	0	Extra-pulmonary	2	0	0		No		New	1	1	Yes	1	No	2	No	2	Yes	1	No	0	2								6.8	1	10.8	2RHZE /4RH	6		Treatment complete	3	0	0	0
787		Paeds	2	1		2	4	4	No	0	Extra-pulmonary	2	0	0		No		New	1	1	Yes	1	No	2	No	2	Yes	1	No	0	2								6.8	1	10	2RHZE /4RH	6		Treatment complete	3	0	0	0
792		Paeds	1	1		1	4	4	No	0	Extra-pulmonary	2	0	0		No		New	1	1	Yes	1	No	2	No	2	Yes	1	No	0	2								8.2	1	11.1	2RHZE /4RH	6		Treatment complete	3	0	0	0
797		Paeds	2	1		1	4	4	Yes	1	Extra-pulmonary	2	0	0		Yes	1	New	1	1	No	2	No	2	No	2	Yes	1	No	0	2								8.6	1	10	2RHZE /4RH	6		Treatment complete	3	0	0	0
798		Paeds	1	1		2	3	4	Yes	1	Extra-pulmonary	2	0	1		Yes	1	New	1	1	Yes	1	No	2	No	2	Yes	1	No	0	2									3					Died	1	1	1	1
800		Paeds	2	1		2	4	4	Yes	1	Extra-pulmonary	2	0	0		Yes	1	New	1	1	Yes	1	No	2	No	2	Yes	1	No	0	2								6.3	1		2RHZE /4RH	2		Treatment complete	3	0	0	0
566		Chest clinic	2	1		1	4	4	No	0	Extra-pulmonary	2	0	0		No		New	1	1	Yes	1	No	2	No	2	Yes	1	No	0	2								10	1	15	2RHZE /4RH	6		Treatment complete	3	0	0	0
608		Paeds	2	1		2	7	4	No	0	Extra-pulmonary	2	0	0		No		New	1	1	Yes	1	No	2	No	2	Yes	1	No	0	2								6.5	1	10.1	2RHZE /4RH	6		Treatment complete	3	0	0	0
609		Paeds	2	1		1	3	4	Yes	1	Extra-pulmonary	2	0	0		Yes	1	New	1	1	Yes	1	No	2	No	2	Yes	1	No	0	2								6.2	1	8.1	2RHZE /4RH	6		Treatment complete	3	0	0	0
615		Paeds	2	1		1	5	4			Pulmonary	1	0	0				Treatment after lost to follow up	5	3	Yes	1	No	2	No	2	No	2	Yes	1	1									3		2RHZE /4RH	6		Treatment complete	3	0	0
622		Paeds	1	1		2	4	4			Pulmonary	1	0	0				Relapse	2	2	Yes	1	No	2	No	2	No	2	No	0	1								7.4	1	10.1	2RHZE /4RH	6		Treatment complete	3	0	0
654		Chest clinic	1	1		2	2	4	No	0	Pulmonary	1	0	0		No		New	1	1	Yes	1	No	2	No	2	No	2	Yes	1	1								11.3	1	14.3	2RHZE /4RH	6		Treatment complete	3	0	0	0
656		Paeds	2	1		2	3	4	Yes	1	Extra-pulmonary	2	0	0		Yes	1	Relapse	2	2	Yes	1	No	2	Yes	1	Yes	1	Yes	1	2								11.5	1	15	2RHZE /4RH	6		Treatment complete	3	0	0	0
659		Paeds	1	1		1	5	4	No	0	Pulmonary	1	0	0		No		New	1	1	Yes	1	No	2	No	2	No	2	No	0	1								9.8	1	10	2RHZE /4RH	6		Treatment complete	3	0	0	0
662		Paeds	2	1		2	9	4	No	0	Pulmonary	1	0	0		No		New	1	1	Yes	1	No	2	No	2	No	2	Yes	1	1								8.3	1		2RHZE /4RH	6		Treatment complete	3	0	0	0
667		Paeds	1	1		2	7	4	No	0	Extra-pulmonary	2	0	0		No		New	1	1	Yes	1	No	2	No	2	Yes	1	Yes	1	2								12	1		2RHZE /4RH	6		Treatment complete	3	0	0	0
674			1	1		1	5	4	Yes	1	Pulmonary	1	0	0		Yes	1	o	7	4	Yes	1	No	2	No	2	No	2	No	0	1								11.4	1	14	2RHZE /4RH	6		Treatment complete	3	0	0	0
681		Paeds	1	1		2	7	4	No	0	Pulmonary	1	0	0		No		New	1	1	Yes	1	No	2	No	2	No	2	No	0	1								9.2	1	10	2RHZE /4RH	6		Treatment complete	3	0	0	0
733		Paeds	2	1		2	4	4	No	0	Extra-pulmonary	2	0	0		No		New	1	1	Yes	1	No	2	No	2	Yes	1	No	0	2								6.3	1	10	2RHZE /4RH	6		Treatment complete	3	0	0	0
745		Paeds	2	1		1	1	4	No	0	Extra-pulmonary	2	0	0		No		New	1	1	Yes	1	No	2	No	2	Yes	1	No	0	2								9.5	1	12.7	2RHZE /4RH	6		Treatment complete	3	0	0	0
746		Paeds	2	1		1	2	4	No	0	Extra-pulmonary	2	0	0		No		New	1	1	Yes	1	No	2	No	2	Yes	1	No	0	2								7.3	1		2RHZE /4RH	6		Treatment complete	3	0	0	0
771		Paeds	1	1		1	3	4	No	0	Extra-pulmonary	2	0	0		No		New	1	1	Yes	1	No	2	No	2	Yes	1	No	0	2								9.1	1		2RHZE /4RH	6		Treatment complete	3	0	0	0
772		Paeds	1	1		2	4	4	No	0	Extra-pulmonary	2	0	0		No		New	1	1	Yes	1	No	2	No	2	Yes	1	No	0	2								5.8	1	9.1	2RHZE /4RH	6		Treatment complete	3	0	0	0
775		Paeds	2	1		1	2	4			Extra-pulmonary	2	0	0				New	1	1	Yes	1	No	2	No	2	Yes	1	No	0	2								8.9	1	11.3	2RHZE /10RH	8		Treatment complete	3	0	0	0
785		Paeds	1	1		2	4	4	Yes	1	Extra-pulmonary	2	0	0		Yes	1	New	1	1	Yes	1	No	2	No	2	Yes	1	No	0	2								6.8	1	12	2RHZE /4RH	6		Treatment complete	3	0	0	0
793		Chest clinic	2	1		1	3	4	No	0	Extra-pulmonary	2	0	0		No		New	1	1	Yes	1	No	2	No	2	Yes	1	No	0	2								16.9	1	20	2RHZE /4RH	6		Treatment complete	3	0	0	0
565		Chest clinic	2	1		1	4	4	No	0	Extra-pulmonary	2	0	0		No		New	1	1	Yes	1	No	2	No	2	No	2	Yes	1	1								17.2	1	20	2RHZE /4RH	6		Treatment complete	3	0	0	0
655		Paeds	1	1		1	4	4	No	0	Extra-pulmonary	2	0	0		No		New	1	1	Yes	1	No	2	No	2	Yes	1	No	0	2								13.9	1	16	2RHZE /4RH	6		Treatment complete	3	0	0	0
668		Paeds	2	1		1	2	4	No	0	Pulmonary	1	0	0		No		New	1	1	Yes	1	No	2	No	2	No	2	Yes	1	1								14	1	15.1	2RHZE /4RH	6		Treatment complete	3	0	0	0
684		Paeds	1	1		2	7	4	No	0	Pulmonary	1	0	0		No		New	1	1	Yes	1	No	2	No	2	No	2	No	0	1								12.9	1	13.6	2RHZE /4RH	6		Treatment complete	3	0	0	0
712		Public	2	1		1	5	4	Yes	1	Pulmonary	1	0	0		Yes	1	New	1	1	Yes	1	No	2	No	2	No	2	No	0	1								10	1		2RHZE /4RH	6		Treatment complete	3	0	0	0
723		Chest clinic	1	1		1	3	4	No	0	Pulmonary	1	0	0		No		New	1	1	Yes	1	No	2	No	2	No	2	No	0	1								15	1	17	2RHZE /4RH	6		Treatment complete	3	0	0	0
769		Paeds	2	1		2	5	4	No	0	Extra-pulmonary	2	0	0		No		New	1	1	Yes	1	No	2	No	2	Yes	1	No	0	2								3.6	1	6.5	2RHZE /4RH	6		Treatment complete	3	0	0	0
791		Chest clinic	1	1		1	3	4			Extra-pulmonary	2	0	0				New	1	1	Yes	1	No	2	No	2	Yes	1	No	0	2								17	1	20	2RHZE /4RH	6		Treatment complete	3	0	0	0
570		Paeds	1	1		2	4	4	No	0	Extra-pulmonary	2	0	0		No		New	1	1	Yes	1	No	2	No	2	No	2	Yes	1	1								13	1	17	2RHZE /4RH	6		Treatment complete	3	0	0	0
661		Paeds	1	1		2	3	4	No	0	Extra-pulmonary	2	0	0		No		New	1	1	Yes	1	No	2	No	2	Yes	1	No	0	2								10	1		2RHZE /4RH	6		Treatment complete	3	0	0	0
689		Paeds	1	1		1	3	4	No	0	Extra-pulmonary	2	0	0		No		New	1	1	Yes	1	No	2	No	2	Yes	1	Yes	1	2								12.4	1	13.5	2RHZE /4RH	6		Treatment complete	3	0	0	0
699		Paeds	2	1		2	4	4	Yes	1	Extra-pulmonary	2	0	0		Yes	1	New	1	1	Yes	1	No	2	No	2	Yes	1	No	0	2								11.5	1	13.5	2RHZE /4RH	6		Treatment complete	3	0	0	0
706		Paeds	1	1		2	7	4			Pulmonary	1	0	0				New	1	1	Yes	1	No	2	No	2	No	2	No	0	1								7.3	1	8	2RHZE /4RH	6		Treatment complete	3	0	0	0
720		Paeds	2	1		2	5	4	No	0	Pulmonary	1	0	0		No		New	1	1	Yes	1	No	2	No	2	No	2	Yes	1	2								12.3	1	14	2RHZE /4RH	6		Treatment complete	3	0	0	0
729		Chest clinic	1	1		2	7	4	No	0	Extra-pulmonary	2	0	0		No		New	1	1	No	2	No	2	No	2	Yes	1	No	0	2								8.5	1		2RHZE /4RH	6		Treatment complete	3	0	0	0
613		Paeds	1	2		2	6	4	Yes	1	Extra-pulmonary	2	0	0		Yes	1	New	1	1	Yes	1	No	2	No	2	Yes	1	No	0	2								14.6	1	17.9	2RHZE /4RH	6		Treatment complete	3	0	0	0
623		Paeds	1	2		1	4	4	No	0	Extra-pulmonary	2	0	0		No		New	1	1	Yes	1	No	2	Yes	1	Yes	1	No	0	2								19	1	25	2RHZE /4RH	6		Treatment complete	3	0	0	0
630		Morelight	1	2		1	0	4	No	0	Pulmonary	1	0	0		No		New	1	1	Yes	1	No	2	No	2	No	2	Yes	1	1								17.5	1		2RHZE /4RH	6		Treatment complete	3	0	0	0
653		Paeds	1	2		1	3	4			Extra-pulmonary	2	0	0				Relapse	2	2	Yes	1	No	2	Yes	1	Yes	1	Yes	1	2								17.4	1	18	2RHZE /4RH	6		Treatment complete	3	0	0
683		Paeds	1	2		2	4	4	Yes	1	Extra-pulmonary	2	0	0		Yes	1	New	1	1	Yes	1	No	2	No	2	Yes	1	No	0	2								16.8	1	17.2	2RHZE /4RH	6		Treatment complete	3	0	0	0
685		Paeds	1	2		2	2	4	No	0	Pulmonary	1	0	0		No		New	1	1	Yes	1	No	2	No	2	No	2	No	0	1								16.9	1	17	2RHZE /4RH	6		Treatment complete	3	0	0	0
721		Chest clinic	2	2		1	3	4	No	0	Pulmonary	1	0	0		No		New	1	1	Yes	1	No	2	No	2	No	2	Yes	1	2								19	1		2RHZE /4RH	6		Treatment complete	3	0	0	0
728		Chest clinic	1	2		2	5	4	No	0	Pulmonary	1	0	0		No		New	1	1	Yes	1	No	2	No	2	No	2	No	0	1								15	1	15.9	2RHZE /4RH	6		Treatment complete	3	0	0	0
749		Paeds	2	2		1	5	4	No	0	Extra-pulmonary	2	0	0		No		New	1	1	Yes	1	No	2	No	2	Yes	1	No	0	2								6.8	1	10	2RHZE /4RH	6		Treatment complete	3	0	0	0
572		Chest clinic	2	2		1	3	4	No	0	Pulmonary	1	0	0		No		New	1	1	no	2				2					1								19.8	1	22	2RHZE /4RH	6		Treatment complete	3	0	0	0
587		Chest clinic	1	2		2	5	4	Yes	1	Pulmonary	1	0	0		Yes	1	New	1	1	Yes	1	No	2	No	2	No	2	Yes	1	1								19	1	19.8	2RHZE /4RH	6		Treatment complete	3	0	0	0
675		Paeds	1	2		1	5	4	No	0	Pulmonary	1	0	0		No		New	1	1	Yes	1	No	2	No	2	No	2	Yes	1	1								21.5	1	25	2RHZE /4RH	6		Treatment complete	3	0	0	0
700		Paeds	2	2		1	7	4	No	0	Pulmonary	1	0	0		Yes		o	7	4	Yes	1	No	2	No	2	No	2	Yes	1	1								6	1	12	2RHZE /4RH	6		Treatment complete	3	0	0	0
577		Samboko	1	2		1	3	4	Yes	1	Pulmonary	1	0	0		Yes	1	Treatment after lost to follow up	5	3	Yes	1	No	2	No	2	No	2	No	0	1								7.3	1	8.3	2RHZE /4RH	6		Treatment complete	3	0	0	0
628		Paeds	2	2		1	2	4	No	0	Extra-pulmonary	2	0	0		Yes		New	1	1	Yes	1	No	2	No	2	Yes	1	No	0	2								20	1	25	2RHZE /4RH	6		Treatment complete	3	0	0	0
633		Eye clinic	2	2		2	5	4	No	0	Pulmonary	1	0	0		No		New	1	1	Yes	1	No	2	No	2	No	2	No	0	1								14	1	9	2RHZE /4RH	6		Treatment complete	3	0	0	0
671		Paeds	2	2		2	3	4	No	0	Extra-pulmonary	2	0	0		No		New	1	1	Yes	1	No	2	No	2	Yes	1	Yes	1	2								13.2	1	13.4	2RHZE /4RH	6		Treatment complete	3	0	0	0
673		Paeds	1	2		2	8	4	No	0	Pulmonary	1	0	0		No		New	1	1	Yes	1	No	2	No	2	No	2	No	0	1								10.6	1	10.7	2RHZE /4RH	6		Treatment complete	3	0	0	0
690		Chest clinic	1	2		1	2	4	Yes	1	Extra-pulmonary	2	0	0		Yes	1	Relapse	2	2	Yes	1	No	2	No	2	Yes	1	No	0	2								17	1	20	2RHZE /4RH	7		Treatment complete	3	0	0	0
692		Paeds	1	2		1	4	4	No	0	Pulmonary	1	0	0		No		New	1	1	Yes	1	No	2	No	2	No	2	Yes	1	1								19	1	21	2RHZE /4RH	6		Treatment complete	3	0	0	0
707		Paeds	1	2		2	4	4	No	0	Extra-pulmonary	2	0	0		No		New	1	1	Yes	1	No	2	No	2	Yes	1	Yes	1	2								13.5	1	14.2	2RHZE /4RH	6		Treatment complete	3	0	0	0
788		Paeds	1	2		2	10	4	No	0	Extra-pulmonary	2	0	1		No		New	1	1	Yes	1	No	2	No	2	Yes	1	No	0	2								16	1		2RHZE /4RH			Died	1	1	1	0
610		Paeds	1	2		1	3	4	Yes	1	Extra-pulmonary	2	0	0		Yes	1	New	1	1	Yes	1	No	2	No	2	Yes	1	No	0	2								24	1	25	2RHZE /4RH	6		Treatment complete	3	0	0	0
635		Paeds	2	2		1	4	4	Yes	1	Pulmonary	1	0	0		Yes	1	New	1	1	Yes	1	No	2	No	2	No	2	Yes	1	1								22	1	23	2RHZE /4RH	6		Treatment complete	3	0	0	0
701		Paeds	1	2		1	3	4	No	0	Pulmonary	1	0	0		No		New	1	1	Yes	1	No	2	No	2	No	2	Yes	1	1								19	1	20	2RHZE /4RH	6		Treatment complete	3	0	0	0
732		Chest clinic	2	2		1	4	4	Yes	1	Extra-pulmonary	2	0	0		Yes	1	New	1	1	Yes	1	No	2	No	2	Yes	1	No	0	2								26	1	28	2RHZE /4RH	6		Treatment complete	3	0	0	0
758		Paeds	1	2		2	6	4	No	0	Extra-pulmonary	2	0	0		No		New	1	1	Yes	1	No	2	No	2	Yes	1	No	0	2								20	1	24.3	2RHZE /4RH	6		Treatment complete	3	0	0	0
367		PAEDS	1	2		1	3	4	No	0	Pulmonary	1	0	0		No		New	1	1	Yes	1	No	2	No	2	No	2	Yes	1	1								47	2	50	2RHZE/ 4RH	6		Treatment complete	3	0	0	0
619		Paeds	1	2		1	2	4			Pulmonary	1	0	0				New	1	1	Yes	1	No	2	No	2	No	2	Yes	1	1								21.6	1	23	2RHZE /4RH	6		Treatment complete	3	0	0
634		Paeds	2	2		1	4	4	Yes	1	Pulmonary	1	0	0		Yes	1	New	1	1	Yes	1	No	2	No	2	No	2	Yes	1	1								20	1	21	2RHZE /4RH	6		Treatment complete	3	0	0	0
682		Paeds	1	2		2	3	4	No	0	Pulmonary	1	0	0		No		New	1	1	Yes	1	No	2	No	2	No	2	No	0	1								21	1	24	2RHZE /4RH	6		Treatment complete	3	0	0	0
719		Chest clinic	2	2		2	4	4	No	0	Pulmonary	1	0	0		No		New	1	1	No	2	No	2	No	2	No	2	Yes	1	2								20	1	23.5	2RHZE /4RH	6		Treatment complete	3	0	0	0
569		Paeds	2	2		2	10	4	No	0	Pulmonary	1	0	0				New	1	1	Yes	1	No	2	No	2	No	2	Yes	1	1								17	1	29	2RHZE /4RH	6		Treatment complete	3	0	0	0
582		Chest clinic	1	2		2	2	4		1	Pulmonary	1	1	0				New	1	1	Yes	1	No	2	No	2	No	2	Yes	1	1								6.1	1		2RHZE /4RH	4		Died	1	1	1	1
705		Paeds	1	2		1	6	4	No	0	Pulmonary	1	0	0		No		New	1	1	Yes	1	No	2	No	2	No	2	Yes	1	1								30	1	40	2RHZE /4RH	6		Treatment complete	3	0	0	0
739		Chest clinic	1	2		1	5	4	Yes	1	Extra-pulmonary	2	0	0		Yes	1	Relapse	2	2	Yes	1	No	2	No	2	Yes	1	No	0	2								31.2	1	34	2RHZE /4RH	6		Treatment complete	3	0	0	0
694		Paeds	1	2		2	3	4	Yes	1	Extra-pulmonary	2	0	0		Yes	1	New	1	1	Yes	1	No	2	No	2	Yes	1	No	0	2								19.2	1		2RHZE /4RH	6		Treatment complete	3	0	0	0
424		PAEDS	2	2		2	5	4	Yes	1	Extra-pulmonary	2	0	0		Yes	1	New	1	1	Yes	1	No	2	No	2	Yes	1	No	0	2								7.3	1	8.3	2RHZE/ 4RH	6		Treatment complete	3	0	0	0
571		Paeds	1	2		1	5	4	No	0	Extra-pulmonary	2	0	0		No		New	1	1	Yes	1	No	2	No	2	No	2	No	0	1								24.4	1	26	2RHZE /4RH	6		Treatment complete	3	0	0	0
579		Paeds	2	2		2	5	4			Extra-pulmonary	2	0	0				New	1	1	Yes	1	No	2	No	2	Yes	1	No	0	2								32	3	35	2RHZE /4RH	6		Treatment complete	3	0	0
614		Paeds	1	2		2	8	4	No	0	Pulmonary	1	0	0		No		New	1	1	Yes	1	No	2	No	2	No	2	Yes	1	1								35	2	41	2RHZE /4RH	6		Treatment complete	3	0	0	0
679		Paeds	2	2		1	0	4	No	0	Extra-pulmonary	2	0	0		No		New	1	1	Yes	1	No	2	No	2	Yes	1	No	0	2								31	1	32	2RHZE /4RH	6		Treatment complete	3	0	0	0
711		Public	1	2		2	6	4	No	0	Extra-pulmonary	2	0	0		No		New	1	1	Yes	1	No	2	No	2	Yes	1	No	0	2								18.3	1		2RHZE /4RH	4		Treatment complete	3	0	0	0
773		Paeds	1	2		2	7	4	No	0	Extra-pulmonary	2	0	0		No		New	1	1	Yes	1	No	2	No	2	Yes	1	No	0	2								21	1	28	2RHZE /4RH	6		Treatment complete	3	0	0	0
627		Chest clinic	1	2		2	4	4	No	0	Extra-pulmonary	2	0	0		No		New	1	1	Yes	1	No	2	No	2	Yes	1	Yes	1	2								30	1	33.7	2RHZE /4RH	6		Treatment complete	3	0	0	0
715		Public	1	2		1	3	4	No	0	Pulmonary	1	0	0		No		New	1	1	Yes	1	No	2	No	2	No	2	No	0	1								9.9	1		2RHZE /4RH	6		Treatment complete	3	0	0	0
724		Paeds	2	2		1	2	4	No	0	Pulmonary	1	1	0		No		New	1	1	Yes	1	No	2	No	2	No	2	No	0	1								36	2		2RHZE /4RH			Died	1	1	1	0
780		Paeds	2	2		1	8	4	No	0	Pulmonary	1	0	0		No		New	1	1	Yes	1	No	2	No	2	No	2	No	0	1								33	2	52	2RHZE /4RH	6		Treatment complete	3	0	0	0
620		Paeds	2	2		2	5	4	Yes	1	Extra-pulmonary	2	0	0		Yes	1	Relapse	2	2	Yes	1	No	2	Yes	1	Yes	1	No	0	2								44	2	47	2RHZE /4RH	6		Treatment complete	3	0	0	0
784		Chest clinic	1	2		1	4	4	No	0	Extra-pulmonary	2	0	0		No		New	1	1	Yes	1	No	2	No	2	Yes	1	Yes	1	2								38	2	42	2RHZE /4RH	6		Treatment complete	3	0	0	0
624			2	3		1	6	4	Yes	1	Extra-pulmonary	2	0	1		Yes	1	New	1	1	Yes	1	No	2	No	2	Yes	1	Yes	1	2								34	2		2RHZE /4RH	1		Died	1	1	1	1
709		Public	1	3		2	6	4	Yes	1	Pulmonary	1	0	0		Yes	1	New	1	1	Yes	1	No	2	No	2	No	2	Yes	1	1								43	2	45	2RHZE /4RH	4		Treatment complete	3	0	0	0
731		Chest clinic	2	3		1	2	4	Yes	1	Extra-pulmonary	2	0	0		Yes	1	New	1	1	Yes	1	No	2	No	2	Yes	1	Yes	1	2								48	2	54	2RHZE /4RH	6		Treatment complete	3	0	0	0
774		Paeds	2	3		1	5	4	Yes	1	Extra-pulmonary	2	0	0		Yes	1	Relapse	2	2	Yes	1	No	2	No	2	Yes	1	Yes	1	2								45	2	52	2RHZE /4RH	6		Treatment complete	3	0	0	0
626		Female ward	2	3		2	3	4	Yes	1	Pulmonary	1	1	0		Yes	1	New	1	1	Yes	1	No	2	No	2	No	2	Yes	1	2								39	2		2RHZE /4RH	1		Died	1	1	1	1
716		Public	2	3		1	4	4	No	0	Extra-pulmonary	2	0	0		No		New	1	1	Yes	1	No	2	No	2	No	2	Yes	1	1								54	2		2RHZE /4RH	3		Treatment complete	3	0	0	0
727		Chest clinic	2	3		1	7	4	No	0	Pulmonary	1	0	0		No		New	1	1	Yes	1	No	2	No	2	No	2	Yes	1	1								47	2	48.5	2RHZE /4RH	6		Treatment complete	3	0	0	0
742		Chest clinic	1	3		2	6	4	No	0	Extra-pulmonary	2	0	0		No		New	1	1	Yes	1	No	2	No	2	Yes	1	No	0	2								35	2	40	2RHZE /4RH	6		Treatment complete	3	0	0	0
754		Chest clinic	1	3		1	3	4	No	0	Pulmonary	1	0	0		No		New	1	1	Yes	1	No	2	No	2	No	2	No	0	1								53	2		2RHZE /4RH	6		Treatment complete	3	0	0	0
777		Paeds	1	3		2	3	4			Extra-pulmonary	2	0	0				New	1	1	Yes	1	No	2	No	2	Yes	1	No	0	2								41	2		2RHZE /4RH	6		Treatment complete	3	0	0	0
568		Male ward	1	3		2	6	4		1	Pulmonary	1	1	0				New	1	1	Yes	1	No	2	No	2	No	2	Yes	1	1								45	2		2RHZE /4RH	5		Died	1	1	1	1
575		ART	2	3		1	1	4	Yes	1	Extra-pulmonary	2	0	0		Yes	1	New	1	1	Yes	1	No	2	No	2	Yes	1	No	0	2								53.4	2	60	2RHZE /4RH	5		Treatment complete	3	0	0	0
576		Male ward	1	3		1	1	4	No	0	Extra-pulmonary	2	0	0		No		New	1	1	Yes	1	No	2	No	2	Yes	1	No	0	2								63	3	65	2RHZE /4RH	6		Treatment complete	3	0	0	0
629		Female ward	2	3		2	1	4	Yes	1	Pulmonary	1	1	0		Yes	1	New	1	1	Yes	1	No	2	No	2	No	2	No	0	1								38	2		2RHZE /4RH			Died	1	1	1	1
693		Paeds	1	3		1	5	4	No	0	Extra-pulmonary	2	0	0		No		New	1	1	Yes	1	No	2	No	2	Yes	1	Yes	1	2								35	2	40.5	2RHZE /4RH	6		Treatment complete	3	0	0	0
702		Paeds	1	3		2	4	4	No	0	Pulmonary	1	0	0		No		New	1	1	Yes	1	No	2	No	2			Yes	1	1								49	2	50	2RHZE /4RH	6		Treatment complete	3	0	0	0
781		Triage	1	3		1	1	4	Yes	1	Extra-pulmonary	2	0	0		Yes	1	Relapse	2	2	Yes	1	No	2	No	2	Yes	1	No	0	2								57	2	62	2RHZE /4RH	6		Treatment complete	3	0	0	0
190		ART	2	3		1	6	4	Yes	1	Pulmonary	1	0	0		Yes	1	New	1	1	Yes	1	No	2	No	2	No	2	Yes	1	2								59	3	60	2RHZE /4RH	6		Treatment complete	3	0	0	0
304		chest clinic	1	3		1	6	4	No	0	Extra-pulmonary	2	0	0		No		New	1	1	Yes	1	No	2	No	2	Yes	1	No	0	2								63	3	72	2RHZE/ 4RH	6		Treatment complete	3	0	0	0
462		Chest clinic	1	3		2	2	4	No	0	Pulmonary	1	1	0		No		New	1	1	Yes	1	No	2	No	2	No	2	Yes	1	1								45	2		2RHZE /4RH	6		Died	1	1	1	0
528		chest clinic	1	3		2	6	4	No	0	Pulmonary	1	0	0		No		New	1	1	Yes	1	No	2	No	2	No	2	Yes	1	1								35	2	40	2RHZE/ 4RH	6		Treatment complete	3	0	0	0
567		Mat ward	2	3		2	2	4	No	0	Pulmonary	1	0	0		No		New	1	1	Yes	1	No	2	No	2	No	2	Yes	1	1								44	2	50	2RHZE /4RH	6		Treatment complete	3	0	0	0
231		Chest clinic	2	3		1	8	4	No	0	Pulmonary	1	0	0		No		New	1	1	Yes	1	No	2	No	2	No	2	Yes	1	2								81	3	84	2RHZE /4RH	6		Treatment complete	3	0	0	0
286		chest clinic	2	3		1	0	4	Yes	1	Extra-pulmonary	2	0	0		Yes	1	New	1	1	Yes	1	No	2	No	2	Yes	1	Yes	1	2								48	2	58	2RHZE 4RH	6		Treatment complete	3	0	0	0
349		chest clinic	2	3		2	6	4	No	0	Pulmonary	1	0	0		No		New	1	1	Yes	1	No	2	No	2	No	2	Yes	1	1								44	2	50	2RHZE/ 4RH	6		Treatment complete	3	0	0	0
540		chest clinic	2	3		1	3	4	Yes	1	Extra-pulmonary	2	0	0		Yes	1	New	1	1	Yes	1	No	2	No	2	Yes	1	No	0	2								57	2	59	2RHZE/ 4RH	6		Treatment complete	3	0	0	0
589		chest clinic	2	3		2	2	4	Yes	1	Pulmonary	1	1	0		Yes	1	new	1	1	Yes	1	No	2	No	2	No	2	Yes	1	1								46	2		2RHZE 4RH	3		Died	1	1	1	1
602		Chest clinic	2	3		2	4	4	Yes	1	Extra-pulmonary	2	0	0		Yes	1	New	1	1	Yes	1	No	2	No	2	Yes	1	No	0	2								55	2	58	2RHZE 4RH	3		Lost to followup	2	1	0	0
176		Chest clinic	2	3		2	8	4	No	0	Pulmonary	1	0	0		No		New	1	1	Yes	1	No	2	No	2	No	2	No	0	1								6.7	1	8	2RHZE /4RH	6		Treatment complete	3	0	0	0
401		Male Ward	1	3		1	3	4	No	0	Pulmonary	1	0	0		No		New	1	1	Yes	1	No	2	No	2	No	2	Yes	1	2								65	3		2RHZE/4RH	6		Treatment complete	3	0	0	0
417		Female ward	2	3		1	4	4	No	0	Extra-pulmonary	2	0	0		No		New	1	1	Yes	1	No	2	No	2	Yes	1	Yes	1	2								39.5	2	42	2RHZE/ 4RH	3		Treatment complete	3	0	0	0
600		MAT	2	3		1	4	4	Yes	1	Extra-pulmonary	2	0	0		Yes	1	New	1	1	Yes	1	No	2	No	2	Yes	1	No	0	2								52	2	68	2RHZE 4RH	6		Treatment complete	3	0	0	0
802		Female ward	1	3		2	4	4	No	0	Extra-pulmonary	2	0	1		Yes		New	1	1	Yes	1	No	2	No	2	No	2	Yes	1	1								48	2		2RHZE /4RH	3		Died	1	1	1	1
167		Outpatient department	2	3		2	1	4	No	0	Extra-pulmonary	2	0	0		No		New	1	1	Yes	1	No	2	No	2	Yes	1	No	0	2								45	2	50	2RHZE /4RH	6		Treatment complete	3	0	0	0
227		Male ward	1	3		2	3	4	No	0	Pulmonary	1	0	0		No		New	1	1	Yes	1	No	2	No	2	No	2	Yes	1	1								45	2		2RHZE /4RH	6		Treatment complete	3	0	0	0
298		chest clinic	2	3		1	4	4	No	0	Extra-pulmonary	2	0	0				o	7	4	Yes	1	No	2	Yes	1	Yes	1	No	0	2								76	3	79	2RHZE/ 4RH	6		Treatment complete	3	0	0	0
338		Chest clinic	1	3		1	4	4	Yes	1	Extra-pulmonary	2	0	0		no	2	New	1	1	Yes	1	No	2	No	2	Yes	1	No	0	2								78	3	88	2RHZE/4RH	6		Treatment complete	3	0	0	0
376		male ward	1	3		2	3	4	No	0	Extra-pulmonary	2	0	1		No		New	1	1	Yes	1	No	2	No	2	No	2	Yes	1	1								56	2		2RHZE/ 4RH			Died	1	1	1	0
508		Chest clinic	2	3		1	2	4	No	0	Extra-pulmonary	2	0	0		No		New	1	1	Yes	1	No	2	No	2	No	2	Yes	1	2								50	2	55	2RHZE/4RH	6		Treatment complete	3	0	0	0
640		female medical ward	2	3		2	2	4	Yes	1	Pulmonary	1	0	0		Yes	1	new	1	1	Yes	1	No	2	No	2	No	2	Yes	1	1								43	2	45	2RHZE 4RH	6		Treatment complete	3	0	0	0
188		Surgical ward	1	3		2	4	4	No	0	Pulmonary	1	0	0		No		New	1	1	Yes	1	No	2	No	2	No	2	Yes	1	1								55	2	60	2RHZE /4RH	6		Treatment complete	3	0	0	0
229		Chest clinic	1	3		1	1	4	No	0	Pulmonary	1	0	0		No		Relapse	2	2	Yes	1	No	2	Yes	1	No	2	No	0	1								60	3	75	2RHZE /4RH	6		Treatment complete	3	0	0	0
264			1	3		1	2	4	No	0	Pulmonary	1	0	0		No		New	1	1	Yes	1	No	2	No	2	No	2	No	0	1								53.7	2	55	2RHZE /4RH	6		Treatment complete	3	0	0	0
323		ward 1	1	3		2	5	4	Yes	1	Pulmonary	1	0	0		Yes	1	New	1	1	Yes	1	No	2	No	2	No	2	Yes	1	1								54	2	55	2RHZE/ 4RH	6		Treatment complete	3	0	0	0
637		ART	2	3		1	3	4	Yes	1	Extra-pulmonary	2	0	0		Yes	1	New	1	1	Yes	1	No	2	No	2	Yes	1	No	0	2								39	2	42	2RHZE 4RH	6		Treatment complete	3	0	0	0
820		female admission ward	2	3		2	0	4	Yes	1	Pulmonary	1	1	0	2017-2017	Yes	1	Relapse	2	2	Yes	1	No	2	No	2	No	2	Yes	1	1								43	2		2RHZE 4RH	6		Died	1	1	1	1
133		Female ward	2	3		1	2	4	Yes	1	Extra-pulmonary	2	0	0		No	2	New	1	1	Yes	1	No	2	No	2	Yes	1	No	0	2								59	3	60	2RHZE /4RH	6		Treatment complete	3	0	0	0
246		Chest clinic	1	3		2	3	4	No	0	Pulmonary	1	0	0		No		o	7	4	Yes	1	No	2	No	2	No	2	Yes	1	2								57	2	60	2RHZE /4RH	4		Lost to followup	2	1	0	0
333		chest clinic	2	3		1	2	4	No	0	Pulmonary	1	0	0		No		transfer patient	3	3	Yes	1	No	2	No	2	No	2	Yes	1	1								55	2	63.2	2RHZE/ 4RH	6		Treatment complete	3	0	0	0
368		male ward	1	3		1	3	4	No	0	Pulmonary	1	0	0		No		New	1	1	Yes	1	No	2	No	2	No	2	No	0	1								55	2	69	2RHZE/ 4RH	6		Treatment complete	3	0	0	0
413		male ward	1	3		2	3	4	No	0	Pulmonary	1	0	0		No		New	1	1	Yes	1	No	2	No	2	No	2	No	0	1								85	3	69	2RHZE/ 4RH	6		Treatment complete	3	0	0	0
437		Female Ward	2	3		2	0	4	Yes	1	Extra-pulmonary	2	0	0		Yes	1	New	1	1	Yes	1	No	2	No	2	Yes	1	No	0	2								47	2					Lost to followup	2	1	0	0
459		Boma clinic	1	3		2	1	4	No	0	Pulmonary	1	0	0		No		New	1	1	Yes	1	No	2	No	2	No	2	Yes	1	2								63	3	68	2RHZE /4RH	6		Treatment complete	3	0	0	0
512		Chest clinic	1	3		2	4	4	Yes	1	Pulmonary	1	0	0	12 mouths	Yes	1	New	1	1	Yes	1	No	2	No	2			No	0	1								54	2	65	2RHZE/4RH	6		Treatment complete	3	0	0	0
521		chest clinic	1	3		2	4	4	No	0	Pulmonary	1	0	0		No		New	1	1	Yes	1	No	2	No	2	No	2	Yes	1	2								43.8	2	63	2RHZE/ 4RH	6		Treatment complete	3	0	0	0
527		chest clinic	2	3		2	5	4	No	0	Pulmonary	1	0	0		No		New	1	1	Yes	1	No	2	No	2	No	2	Yes	1	2								53	2	56	2RHZE/ 4RH	6		Treatment complete	3	0	0	0
551		Female Ward	2	3		2	4	4	Yes	1	Pulmonary	1	0	0		Yes	1	New	1	1	Yes	1	No	2	No	2	No	2	Yes	1	2								45	2	47	2RHZE/4RH	6		Treatment complete	3	0	0	0
651		chest clinic	2	3		1	3	1	Yes	1	Pulmonary	1	0	0	1	Yes	1	transferred in	4	3	No	2	No	2	No	2	No	2	Yes	1	1								28	1		2RHZE 4RH	6		Treatment complete	3	0	0	0
726		Chest clinic	2	3		1	2	4	No	0	Pulmonary	1	0	0		No		Transfered In	4	3	Yes	1	No	2	No	2	No	2	Yes	1	1								41	2	43	2RHZE /4RH	6		Treatment complete	3	0	0	0
152		Chest clinic	1	3		1	6	4	Yes	1	Pulmonary	1	0	0		Yes	1	Relapse	2	2		2	Yes	1	Yes	1	No	2	No	0	1								48	2	60	2RHZE /4RH	6		Treatment complete	3	0	0	0
219		Chest clinic	2	3		2	3	4	No	0	Pulmonary	1	0	0		No		New	1	1		2	Yes	1	No	2	No	2	Yes	1	1								68	3	76.3	2RHZE /4RH	6		Treatment complete	3	0	0	0
290		chest clinic	1	3		1	2	4	Yes	1	Extra-pulmonary	2	0	0		Yes	1	New	1	1	Yes	1	No	2	No	2	Yes	1	No	0	2								46	2	50	2RHZE 4RH	6		Treatment complete	3	0	0	0
294		chest clinic	1	3		2	3	1	Yes	1	Pulmonary	1	0	0	2008	Yes	1	Relapse	2	2	Yes	1	No	2	No	2	No	2	Yes	1	1								45	2	55	2RHZE 4RH	6		Treatment complete	3	0	0	0
311		Female Ward	2	3		1	5	4	Yes	1	Pulmonary	1	1	0	12 mouths	Yes	1	Relapse	2	2	Yes	1	No	2	Yes	1	No	2	No	0	1								40	2		2RHZE/4RH	6		Died	1	1	1	1
312		chest clinic	2	3		1	0	4	Yes	1	Pulmonary	1	0	0		No	2	New	1	1	Yes	1	No	2	No	2	No	2	No	0	1								36	2	42	2RHZE/ 4RH	6		Treatment complete	3	0	0	0
386		ART	2	3		1	3	4	Yes	1	Extra-pulmonary	2	0	0		Yes	1	New	1	1	Yes	1	No	2	No	2	No	2	Yes	1	1	3090000							59	3	65	2RHZE/ 4RH	6		Treatment complete	3	0	0	0
422		MAT	2	3		1	6	4	Yes	1	Extra-pulmonary	2	0	0		Yes	1	New	1	1	Yes	1	No	2	No	2	Yes	1	No	0	2								55	2	73	2RHZE/ 4RH	6		Treatment complete	3	0	0	0
454		ART	2	3		1	4	4	Yes	1	Extra-pulmonary	2	0	0	12 mouths	Yes	1	TL	6	3	Yes	1	No	2	No	2	Yes	1	No	0	2								50	2	52	2RHZE/4RH	6		Treatment complete	3	0	0	0
505		Chest clinic	2	3		2	3	4	Yes	1	Pulmonary	1	0	0	12 mouths	Yes	1	New	1	1	Yes	1	No	2	Yes	1	No	2	No	0	1								48.5	2	58	2RHZE/4RH	6		Treatment complete	3	0	0	0
803		Chest clinic	2	3		1	5	4	No	0	Pulmonary	1	0	0		No		New	1	1	Yes	1	No	2	No	2	No	2	Yes	1	1								60	3	63	2RHZE /4RH	6		Treatment complete	3	0	0	0
804		Chest clinic	2	3		1	5	4	No	0	Pulmonary	1	0	0		No		New	1	1	Yes	1	No	2	No	2	No	2	Yes	1	1								60	3	63	2RHZE /4RH	6		Treatment complete	3	0	0	0
821		ART	1	3		2	5	4	Yes	1	Extra-pulmonary	2	0	0	2013-2013	Yes	1	new	1	1	Yes	1	No	2	No	2	Yes	1	No	0	2	0							56	2	60	2RHZE 4RH	6		Treatment complete	3	0	0	0
140		Chest clinic	1	5		1	7	4	Yes	1	Pulmonary	1	0	0		Yes	1	New	1	1	Yes	1	No	2	No	2	No	2	Yes	1	2								40.7	2	48	2RHZE /4RH	6		Treatment complete	3	0	0	0
243		Chest clinic	2	5		1	7	4	No	0	Pulmonary	1	0	0		No		New	1	1	Yes	1	No	2	No	2	No	2	Yes	1	1								40.7	2	48	2RHZE /4RH	6		Treatment complete	3	0	0	0
245		Chest clinic	1	5		2	11	4	No	0	Pulmonary	1	0	0				New	1	1	Yes	1	No	2	No	2	No	2	Yes	1	1								65	3	70	2RHZE /4RH	6		Treatment complete	3	0	0	0
374		Art	1	5		1	2	4	Yes	1	Pulmonary	1	0	0		Yes	1	New	1	1	Yes	1	No	2	No	2	No	2	Yes	1	1								68	3	69	2RHZE/4RH	6		Treatment complete	3	0	0	0
460		ART	2	5		1	4	4	Yes	1	Pulmonary	1	0	0		Yes	1	Relapse	2	2	Yes	1	No	2	Yes	1	No	2	Yes	1	2	0							52	2	53	2RHZE/4RH	6		Treatment complete	3	0	0	0
465		Male ward	1	5		1	6	2	No	0	Extra-pulmonary	2	0	0		No		New	1	1	Yes	1	No	2	No	2	No	2	Yes	1	2								45	2	50	2RHZE /4RH	6		Treatment complete	3	0	0	0
762		male admission ward	1	5		1	4	4	Yes	1	Extra-pulmonary	2	0	1	2019-2019	Yes	1	new	1	1	No	2	No	2	No	2	Yes	1	No	0	2								67	3		2RHZE 4RH			Died	1	1	1	1
814		Chest clinic	1	5		2	2	4	No	0	Pulmonary	1	1	0		No		New	1	1	Yes	1	No	2	No	2	No	2	Yes	1	1								75	3		2RHZE /4RH			Died	1	1	1	0
155		FAW	2	5		1	2	4	Yes	1	Extra-pulmonary	2	0	0		Yes	1	N	1	1	Yes	1	No	2	No	2	Yes	1	No	0	2								53	2	54	2RHZE/4RH	6		Treatment complete	3	0	0	0
483		Female ward	2	5		1	4	4	No	0	Pulmonary	1	0	0		No		New	1	1	Yes	1	No	2	No	2	No	2	Yes	1	2								40	2	45	2RHZE /4RH	6		Treatment complete	3	0	0	0
607		chest clinic	2	5		1	8	4	Yes	1	Extra-pulmonary	2	0	0		Yes	1	New	1	1	Yes	1	No	2	No	2	Yes	1	No	0	2								82	3	85	2RHZE 4RH	6		Treatment complete	3	0	0	0
761		female admission ward	2	5		1	4	4	Yes	1	Extra-pulmonary	2	0	1	2022-2022	Yes	1	relapse	2	2	Yes	1	No	2	No	2	Yes	1	No	0	2	0							45	2		2RHZE 4RH	3		Died	1	1	1	1
130		Triage	2	5		1	3	4	Yes	1	Pulmonary	1	0	0		Yes	1	New	1	1	Yes	1	No	2	No	2	No	2	Yes	1	2								61	3	75	2RHZE /4RH	6		Treatment complete	3	0	0	0
147		Female ward	2	5		2	4	4	Yes	1	Pulmonary	1	0	0		Yes	1	New	1	1	Yes	1	No	2	No	2	No	2	No	0	1								36	2	38	2RHZE /4RH	6		Treatment complete	3	0	0	0
169		Chest clinic	2	5		2	3	4	No	0	Pulmonary	1	0	0		No		New	1	1	Yes	1	No	2	No	2	No	2	No	0	1								57	2	56	2RHZE /4RH	6		Treatment complete	3	0	0	0
194		Chest clinic	2	5		1	0	4	Yes	1	Extra-pulmonary	2	0	0		Yes	1	New	1	1	Yes	1	No	2	No	2	Yes	1	Yes	1	2								58	2	60	2RHZE /4RH	6		Treatment complete	3	0	0	0
314		Female Ward	2	5		1	3	4	Yes	1	Extra-pulmonary	2	0	0	12 mouths	Yes	1	Relapse	2	2	Yes	1	No	2	No	2	Yes	1	No	0	2								30	1	44	2RHZE/4RH	6		Treatment complete	3	0	0	0
330		Chest clinic	2	5		1	4	4	Yes	1	Pulmonary	1	0	0	12 mouths	Yes	1	New	1	1	No	2	No	2	No	2	No	2	Yes	1	1								91	3	95	2RHZE/4RH	6		Treatment complete	3	0	0	0
340		chest clinic	2	5		2	4	4	No	0	Pulmonary	1	0	0		No		New	1	1	Yes	1	No	2	No	2	No	2	No	0	1									3		2RHZE/ 4RH	6		Treatment complete	3	0	0	0
390		Mail	1	5		2	4	4	Yes	1		1	0	0		Yes	1	New	1	1	Yes	1	Yes	1	No	2	No	2	No	0	1								40	2	50	2RHZE/4RH	6		Treatment complete	3	0	0	0
427		chest clinic	2	5		1	3	4	Yes	1	Pulmonary	1	1	0		Yes	1	Relapse	2	2	Yes	1	No	2	No	2	No	2	Yes	1	2								57	2		2RHZE/ 4RH	1		Died	1	1	1	1
484		Male ward	1	5		2	2	4	No	0	Pulmonary	1	0	0		No		New	1	1	Yes	1	No	2	No	2	No	2	Yes	1	2								48	2	50	2RHZE /4RH	6		Treatment complete	3	0	0	0
488		Female ward	2	5		1	7	4	Yes	1	Extra-pulmonary	2	0	1		No	2	New	1	1	Yes	1	No	2	No	2	Yes	1	No	0	2								44	2		2RHZE /4RH			Died	1	1	1	1
503		Chest clinic	2	5		1	3	4	No	0	Extra-pulmonary	2	0	1		No		New	1	1	No	2	No	2	No	2	Yes	1	No	0	2									3		2RHZE/4RH			Died	1	1	1	0
506		Female Ward	2	5		2	1	4	No	0	Pulmonary	1	0	0		Yes		New	1	1	Yes	1	No	2	No	2	No	2	No	0	1								36	2		2RHZE/4RH	6		Treatment complete	3	0	0	0
764		male admission ward	1	5		2	4	4	Yes	1	Extra-pulmonary	2	0	1	2008-2008	Yes	1	New	1	1	Yes	1	No	2	No	2	Yes	1	No	0	2								53	2	62	2RHZE 4RH	6		Died	1	1	1	1
816		female admission ward	2	5		1	4	4	Yes	1	Extra-pulmonary	2	0	0		No	2	new	1	1	Yes	1	No	2	No	2	Yes	1	No	0	2								65	3	68	2RHZE 4RH	6		Treatment complete	3	0	0	0
829		Male ward	1	5		2	3	4	Yes	1	Pulmonary	1	0	0			3	New	1	1	Yes	1	No	2	No	2	No	2	Yes	1	2								77	3	79	2RHZE /4RH	6		Treatment complete	3	0	0	0
209		Boma clinic	1	5		1	3	4	No	0	Pulmonary	1	0	0		No		New	1	1	Yes	1	No	2	No	2	No	2	Yes	1	1								80.2	3	81	2RHZE /4RH	6		Treatment complete	3	0	0	0
261		Ward 3	2	5		2	3	4	No	0	Extra-pulmonary	2	0	0		No		New	1	1	Yes	1	No	2	No	2	Yes	1	No	0	2								80	3	83.7	2RHZE /4RH	6		Treatment complete	3	0	0	0
344		chest clinic	2	5		2	3	4	No	0	Pulmonary	1	0	0		No		o	7	4	Yes	1	No	2	No	2	No	2	No	0	1								50	2		2RHZE/ 4RH	6		Treatment complete	3	0	0	0
347		Female Ward	2	5		2	2	4	Yes	1	Extra-pulmonary	2	0	0		Yes	1	New	1	1	Yes	1	No	2	No	2	Yes	1	No	0	2								48	2	53		6		Treatment complete	3	0	0	0
352		Chest clinic	2	5		2	2	4	Yes	1	Pulmonary	1	0	0		Yes	1	New	1	1	Yes	1	No	2	No	2	No	2	Yes	1	1								42	2	47	2RHZE/4RH	6		Treatment complete	3	0	0	0
394		Female ward	2	5		2	4	4	Yes	1	Pulmonary	1	0	0		Yes	1	New	1	1	Yes	1	No	2	No	2	No	2	Yes	1	1								55	2	58	2RHZE/ 4RH	6		Treatment complete	3	0	0	0
421		chest clinic	1	5		1	3	4	Yes	1	Extra-pulmonary	2	0	0		Yes	1	New	1	1	Yes	1	No	2	No	2	Yes	1	Yes	1	2								52	2	56	2RHZE/ 4RH	6		Treatment complete	3	0	0	0
453		Female ward	2	5		1	3	4	Yes	1	Pulmonary	1	0	0		No	2	New	1	1	Yes	1	No	2	No	2	No	2	No	0	1								47	2		2RHZE /4RH	6		Treatment complete	3	0	0	0
493		Chest clinic	1	5		1	4	4	No	0	Pulmonary	1	0	0		No		New	1	1	Yes	1	No	2	No	2	No	2	Yes	1	2								68	3	78	2RHZE /4RH	6		Treatment complete	3	0	0	0
501		Peads	1	5		1	3	4	No	0	Extra-pulmonary	2	0	0		No		New	1	1	Yes	1	No	2	No	2	No	2	Yes	1	2								55	2	55	2RHZE/4RH	7		Treatment complete	3	0	0	0
517			2	5		2	4	4	Yes	1	Extra-pulmonary	2	0	1	12 mouths	Yes	1	New	1	1	No	2	No	2	No	2	Yes	1	No	0	2								49	2		2RHZE/4RH	3		Died	1	1	1	1
543		chest clinic	1	5		1	1	1	Yes	1	Pulmonary	1	0	0		Yes	1	New	1	1	Yes	1	No	2	No	2	No	2	Yes	1	2								45	2	52	2RHZE/ 4RH	6		Treatment complete	3	0	0	0
833		male admission ward	1	5		1	3	4	Yes	1	Pulmonary	1	0	0	2022	Yes	1	new	1	1	Yes	1	No	2	No	2	No	2	No	0	1								59	3	62	2RHZE 4RH	6		Treatment complete	3	0	0	0
150		Chest clinic	1	5		2	5	4	No	0	Pulmonary	1	0	0		No		o	7	4	No	2	No	2	No	2	No	2	Yes	1	2								52	2		2RHZE /4RH	6		Treatment complete	3	0	0	0
250		Female admission ward	2	5		1	3	4	Yes	1	Pulmonary	1	0	0		Yes	1	new	1	1	Yes	1	No	2	No	2	No	2	No	0	1								36	2	38	2RHZE 4RH	6		Treatment complete	3	0	0	0
301		chest clinic	2	5		1	0	4	Yes	1	Pulmonary	1	0	0		Yes	1	New	1	1	No	2	No	2	No	2	No	2	No	0	1								42	2	41	2RHZE/ 4RH	6		Treatment complete	3	0	0	0
329		chest clinic	1	5		1	8	4	No	0	Pulmonary	1	0	0		No		New	1	1	Yes	1	No	2	No	2	No	2	Yes	1	1								41	2	43	2RHZE/ 4RH	6		Treatment complete	3	0	0	0
334		ART	2	5		2	4	4	Yes	1	Pulmonary	1	1	0		unknown	3	Relapse	2	2	Yes	1	No	2	Yes	1	No	2	Yes	1	1									3		2RHZE/4RH	1		Died	1	1	1	1
426		chest clinic	1	5		1	2	4	No	0	Pulmonary	1	0	0		No		New	1	1	Yes	1	No	2	No	2	No	2	Yes	1	2								58	2	64	2RHZE/ 4RH	6		Treatment complete	3	0	0	0
429		ward 3	2	5		2	2	4	Yes	1	Pulmonary	1	0	0		Yes	1	Relapse	2	2	Yes	1	No	2	Yes	1	No	2	No	0	1								51	2	53	2RHZE/ 4RH	6		Treatment complete	3	0	0	0
494		Female Ward	2	5		1	3	4	No	0	Pulmonary	1	0	0	12 mouths	No		New	1	1	Yes	1	No	2	No	2	No	2	Yes	1	2								75	3	79	2RHZE/4RH	6		Treatment complete	3	0	0	0
593		internal medicine	2	5		2	96	4	No	0	Extra-pulmonary	2	0	1		No		New	1	1	Yes	1	No	2	No	2	No	2	Yes	1	2								57.2	2		2RHZE 4RH	3		Died	1	1	1	0
813		Chest clinic	2	5		2	7	4	No	0	Pulmonary	1	0	0		No		New	1	1	Yes	1	No	2	No	2	No	2	Yes	1	1								53	2	60	2RHZE /4RH	6		Treatment complete	3	0	0	0
828		Chest clinic	2	5		1	5	4	Yes	1	Extra-pulmonary	2	0	0		Yes	1	New	1	1	Yes	1	No	2	No	2	Yes	1	Yes	1	1	30							52	2	50	2RHZE /4RH	6		Treatment complete	3	0	0	0
129		Chest clinic	2	5		1	3	4	Yes	1	Extra-pulmonary	2	0	0		Yes	1	New	1	1	Yes	1	No	2	No	2	Yes	1	No	0	2								56	2	57	2RHZE /4RH	6		Treatment complete	3	0	0	0
173		Chest clinic	2	5		1	3	4	No	0	Pulmonary	1	0	0		No		Relapse	2	2	Yes	1	No	2	Yes	1	No	2	Yes	1	2								53	2	54	2RHZE /4RH	6		Treatment complete	3	0	0	0
248		Male ward	1	5		1	5	4	No	0	Extra-pulmonary	2	0	0				New	1	1	Yes	1	No	2	No	2	Yes	1	Yes	1	2								73	3	76	2RHZE /4RH	4		Treatment complete	3	0	0	0
259		male admission ward	2	5		2	9	4	Yes	1	Pulmonary	1	0	0		Yes	1	new	1	1	Yes	1	No	2	No	2	No	2	Yes	1	2								62	3		2RHZE 4RH	6		Treatment complete	3	0	0	0
269		Ward 1	1	5		1	4	4	No	0	Pulmonary	1	0	0		No		Tc	3	3	Yes	1	No	2	No	2	No	2	Yes	1	2								61	3	65	2RHZE /4RH	6		Treatment complete	3	0	0	0
280		chest clinic	2	5		1	3	4	Yes	1	Pulmonary	1	0	0		Yes	1	New	1	1	Yes	1	No	2	No	2	No	2	Yes	1	2								55	2		2RHZE 4RH	5		Treatment complete	3	0	0	0
296		chest clinic	1	5		1	4	4	No	0	Pulmonary	1	0	0				o	7	4	Yes	1	No	2	No	2	No	2	No	0	1								52	2	54	2RHZE/ 4RH	6		Treatment complete	3	0	0	0
306		Female Ward	2	5		1	9	4	Yes	1	Extra-pulmonary	2	0	1	12 mouths	Yes	1	New	1	1	Yes	1	No	2	No	2	No	2	Yes	1	1									3		2RHZE/4RH	2		Died	1	1	1	1
372		Chest clinic	2	5		1	0	4	Yes	1	Pulmonary	1	0	0		Yes	1	New	1	1		2				2					1								55	2	56	2RHZE/4RH	6		Treatment complete	3	0	0	0
391		chest clinic	1	5		1	3	4	Yes	1	Pulmonary	1	1	0		Yes	1	New	1	1	Yes	1	No	2	No	2	No	2	Yes	1	1								60	3		2RHZE/ 4RH	2		Died	1	1	1	1
392		Main	1	5		2	3	4	Yes	1	Pulmonary	1	0	0		Yes	1	Relapse	2	2	Yes	1	No	2	Yes	1	No	2	No	0	1								66	3	67	2RHZE/4RH	6		Treatment complete	3	0	0	0
411		Female ward	2	5		1	0	4	No	0	Extra-pulmonary	2	0	0		No		New	1	1	Yes	1	No	2	No	2	Yes	1	Yes	1	2								47	2		2RHZE/ 4RH	4		Treatment complete	3	0	0	0
171		Male ward	1	5		2	4	4	No	0	Extra-pulmonary	2	0	1		No		New	1	1	No	2	No	2	No	2	Yes	1	No	0	2								82	3		2RHZE /4RH	1		Died	1	1	1	0
262		male admission ward	1	5		1	2	4	Yes	1	Pulmonary	1	0	0		Yes	1	New	1	1	Yes	1	No	2	No	2	No	2	Yes	1	2								55	2	56	2RHZE 4RH	6		Treatment complete	3	0	0	0
318		Peads	2	5		2	4	4	Yes	1	Extra-pulmonary	2	0	0		Yes	1	New	1	1	Yes	1	No	2	No	2	Yes	1	No	0	2								52	2		2RHZE/4RH	2		Lost to followup	2	1	0	0
361		Ward 03	2	5		2	4	4	Yes	1	Extra-pulmonary	2	0	0	12 mouths	Yes	1	New	1	1	Yes	1	No	2	No	2	Yes	1	No	0	2								43	2	48	2RHZE/4RH	6		Treatment complete	3	0	0	0
362		Ward 03	2	5		2	4	4	Yes	1	Extra-pulmonary	2	0	0	12 mouths	Yes	1	New	1	1	Yes	1	No	2	No	2	Yes	1	No	0	2								43	2	48	2RHZE/4RH	6		Treatment complete	3	0	0	0
447		Chest clinic	2	5		2	3	4	No	0	Pulmonary	1	0	0		No		o	7	3	Yes	1	No	2	No	2	No	2	No	0	1								86	3	46	2RHZE /4RH	6		Treatment complete	3	0	0	0
479		Chest clinic	2	5		1	1	4	No	0	Extra-pulmonary	2	0	0		No		New	1	1	No	2	Yes	1	No	2	No	2	No	0	1								19.2	1	20	2RHZE /4RH	6		Treatment complete	3	0	0	0
599		chest clinic	2	5		1	3	4	Yes	1	Pulmonary	1	1	0		Yes	1	Treatment after lost to follow up	5	3	Yes	1	Yes	1	No	2	No	2	Yes	1	1								44	2		2RHZE 4RH	4		Died	1	1	1	1
128		Chest clinic	1	5		1	4	4	Yes	1	Pulmonary	1	0	0		Yes	1	New	1	1	Yes	1	No	2	No	2	No	2	Yes	1	2								48	2	52	2RHZE /4RH	6		Treatment complete	3	0	0	0
142		Chest clinic	1	5		2	5	4	No	0	Pulmonary	1	0	0		No		New	1	1	Yes	1	No	2	No	2	No	2	Yes	1	2								74	3	80	2RHZE /4RH	5		Treatment complete	3	0	0	0
149			2	5		1	3	4	Yes	1	Extra-pulmonary	2	0	0		Yes	1	New	1	1	Yes	1	No	2	No	2	Yes	1	No	0	2								45	2	47	2RHZE /4RH	6		Treatment complete	3	0	0	0
186		Female ward	2	5		1	4	4	Yes	1	Extra-pulmonary	2	0	0		Yes	1	New	1	1	Yes	1	No	2	No	2	Yes	1	No	0	2								48	2	55	2RHZE /4RH	6		Treatment complete	3	0	0	0
211			1	5		1	2	4	No	0	Pulmonary	1	0	0				o	7	4	Yes	1	No	2	No	2	No	2	Yes	1	1								51	2		2RHZE /4RH	6		Treatment complete	3	0	0	0
232		3	2	5		1	3	4	Yes	1	Extra-pulmonary	2	0	0		Yes	1	New	1	1	Yes	1	No	2	No	2	Yes	1	No	0	2								43	2	47	2RHZE 4RH	6		Treatment complete	3	0	0	0
274		male ward	2	5		1	1	4	Yes	1	Extra-pulmonary	2	0	0		Yes	1	New	1	1	Yes	1	No	2	No	2	Yes	1	No	0	2								72	3	75	2RHZE 4RH	6		Treatment complete	3	0	0	0
299		chest clinic	1	5		1	0	4	No	0	Pulmonary	1	0	0		No		Relapse	2	2	Yes	1	No	2	No	2	No	2	No	0	1								57	2		2RHZE/ 4RH	5		Lost to followup	2	1	0	0
315		chest clinic	1	5		1	0	4	Yes	1	Pulmonary	1	0	0		No	2	New	1	1	Yes	1	No	2	No	2	No	2	No	0	1								50	2		2RHZE/ 4RH	6		Treatment complete	3	0	0	0
371		Female ward	2	5		2	6	4	No	0	Pulmonary	1	0	0		No		New	1	1	Yes	1	No	2	No	2	No	2	Yes	1	1								50	2	52	2RHZE/ 4RH	6		Treatment complete	3	0	0	0
408		chest clinic	2	5		1	5	4	Yes	1	Extra-pulmonary	2	0	0		Yes	1	New	1	1	Yes	1	No	2	No	2	Yes	1	No	0	2									3		2RHZE/ 4RH	6		Treatment complete	3	0	0	0
419		Female ward	2	5		2	2	4	Yes	1	Pulmonary	1	0	0		Yes	1	New	1	1	Yes	1	No	2	No	2	No	2	Yes	1	2								49	2		2RHZE/ 4RH	6		Treatment complete	3	0	0	0
476		Female ward	2	5		1	5	4	Yes	1	Extra-pulmonary	2	0	1		Yes	1	New	1	1	Yes	1	No	2	No	2	Yes	1	No	0	2									3		2RHZE /4RH	2		Died	1	1	1	1
590		female admission ward	2	5		1	8	4	Yes	1	Extra-pulmonary	2	0	1		Yes	1	new	1	1	Yes	1	No	2	No	2	Yes	1	No	0	2								48	2		2RHZE 4RH			Died	1	1	1	1
592		chest clinic	1	5		2	5	4	Yes	1	Pulmonary	1	0	0			3	treatment after lost to follow up	5	3	Yes	1	No	2	Yes	1	No	2	Yes	1	2	600							51	2	53	2RHZE 4RH	3		Treatment complete	3	0	0	0
805		Chest clinic	2	5		1	4	1	No	0	Pulmonary	1	0	0		No		New	1	1	Yes	1	No	2	No	2	No	2	Yes	1	1								59	3	65	2RHZE /4RH	6		Treatment complete	3	0	0	0
151		Female ward	2	5		1	12	4	Yes	1	Pulmonary	1	0	0		Yes	1	New	1	1	Yes	1	No	2	No	2	No	2	Yes	1	2								49	2	51	2RHZE /4RH	6		Treatment complete	3	0	0	0
177		Female ward	2	5		2	0	4	No	0	Extra-pulmonary	2	0	0		No		New	1	1	Yes	1	No	2	No	2	No	2	Yes	1	2								32	3	35	2RHZE /4RH	6		Treatment complete	3	0	0	0
215		Chest clinic	1	5		1	4	4	No	0	Pulmonary	1	0	0		No		New	1	1	Yes	1	No	2	No	2	No	2	Yes	1	1								45	2	46	2RHZE /4RH	6		Treatment complete	3	0	0	0
224		MAW	1	5		2	2	4	Yes	1	Pulmonary	1	0	0		Yes	1	new	1	1	Yes	1	No	2	No	2	No	2	Yes	1	1								66	3	67	2RHZE 4RH	6		Treatment complete	3	0	0	0
255		Chest clinic	2	5		1	4	4	No	0	Pulmonary	1	0	0		No		New	1	1	No	2	No	2	No	2	No	2	Yes	1	2								61	3	63	2RHZE /4RH	6		Treatment complete	3	0	0	0
268		chest clinic	1	5		1	11	4	Yes	1	Pulmonary	1	0	0		Yes	1	new	1	1	Yes	1	No	2	No	2	No	2	Yes	1	2								61	3	63	2RHZE 4RH	6		Treatment complete	3	0	0	0
402		Male Ward	2	5		2	4	4	No	0	Pulmonary	1	1	0		No		New	1	1	Yes	1	No	2	No	2	No	2	Yes	1	2								44	2		2RHZE/4RH			Died	1	1	1	0
430		ward 3	2	5		1	5	4	Yes	1	Pulmonary	1	0	0	12 months	Yes	1	New	1	1	Yes	1	No	2	No	2	No	2	No	0	1								40	2	50	2RHZE/ 4RH	6		Treatment complete	3	0	0	0
439		Female Ward	2	5		1	5	4	Yes	1	Extra-pulmonary	2	0	0	12 mouths	Yes	1	New	1	1	Yes	1	No	2	No	2	Yes	1	No	0	2								42	2	54.6	2RHZE/4RH	6		Treatment complete	3	0	0	0
446		Male Ward	1	5		1	1	4	Yes	1	Extra-pulmonary	2	0	0	12 mouths	Yes	1	New	1	1	Yes	1	No	2	No	2	Yes	1	No	0	2								52	2	60	2RHZE/4RH	6		Treatment complete	3	0	0	0
490		Female ward	2	5		1	7	4	No	0	Extra-pulmonary	2	0	0		No		New	1	1	Yes	1	No	2	No	2	Yes	1	No	0	2								83	3	86	2RHZE /4RH	6		Treatment complete	3	0	0	0
499		Chest clinic	2	5		2	8	4	No	0	Pulmonary	1	0	0		No		New	1	1	Yes	1	No	2	No	2	No	2	Yes	1	2								51	2	55	2RHZE /4RH	6		Treatment complete	3	0	0	0
594		surgical ward	1	5		1	1	4	No	0	Extra-pulmonary	2	0	0		No		New	1	1	Yes	1	No	2	No	2	Yes	1	Yes	1	2								62	3	65	2RHZE 4RH	4		Treatment complete	3	0	0	0
647		chest clinic	1	5		1	4	4	Yes	1	Pulmonary	1	0	0	2022	Yes	1	new	1	1	Yes	1	No	2	No	2	No	2	Yes	1	1									3		2RHZE 4RH	6		Treatment complete	3	0	0	0
817		chest clinic	1	5		1	2	4	Yes	1	Pulmonary	1	0	0		Yes	1	Relapse	2	2	Yes	1	No	2	Yes	1	No	2	Yes	1	1									3		2RHZE 4RH	6		Treatment complete	3	0	0	0
835		male admission ward	1	5		1	8	2	Yes	1	Pulmonary	1	0	0	2019		3	relapse	2	2	Yes	1	No	2	Yes	1	No	2	Yes	1	1								40	2	42	2RHZE 4RH	6		Treatment complete	3	0	0	0
159		MW	1	5		2	4	4	Yes	1	Pulmonary	1	1	0	2022-2022	Yes	1	N	1	1	Yes	1	No	2	No	2	No	2	Yes	1	2								61	3		2RHZE/4RH	2		Died	1	1	1	1
276		chest clinic	1	5		2	6	4	Yes	1	Pulmonary	1	0	0		Yes	1	new	1	1	Yes	1	No	2	No	2	No	2	Yes	1	2								46	2	50	2RHZE 4RH	6		Treatment complete	3	0	0	0
283		chest clinic	1	5		1	2	4	Yes	1	Pulmonary	1	0	0		Yes	1	Reviewed by relative	2	2	Yes	1	No	2	No	2	No	2	Yes	1	2								55	2	55	2RHZE 4RH	6		Treatment complete	3	0	0	0
316		chest clinic	2	5		1	3	4	Yes	1	Extra-pulmonary	2	0	0		No	2	New	1	1	Yes	1	No	2	No	2	Yes	1	No	0	2								49	2		2RHZE/ 4RH	6		Treatment complete	3	0	0	0
395		ward 5	2	5		1	5	4	Yes	1	Pulmonary	1	0	0		No	2	New	1	1	Yes	1	No	2	No	2	No	2	No	0	1								36	2	38	2RHZE/ 4RH	6		Treatment complete	3	0	0	0
425		MATERNITY	2	5		1	1	4	Yes	1	Pulmonary	1	0	0		Yes	1	New	1	1	Yes	1	No	2	No	2	No	2	Yes	1	2								38	2	44	2RHZE/ 4RH	6		Treatment complete	3	0	0	0
642		female medical ward	2	5		1	4	4	Yes	1	Extra-pulmonary	2	0	1		Yes	1	new	1	1	Yes	1	No	2	No	2	Yes	1	No	0	2								55	2		2RHZE 4RH	0		Died	1	1	1	1
831		Male ward	1	5		2	4	4	Yes	1	Pulmonary	1	1	0		Yes	1	New	1	1	Yes	1	No	2	No	2	No	2	Yes	1	1								61	3		2RHZE /4RH			Died	1	1	1	0
350		chest clinic	1	6		1	4	4	No	0	Extra-pulmonary	2	0	1		No		New	1	1	Yes	1	No	2	No	2	Yes	1	No	0	2								48	2		2RHZE/ 4RH	0		Died	1	1	1	0
387		Ward 5	2	6		2	6	4	Yes	1	Pulmonary	1	0	0		Yes	1	New	1	1	Yes	1	No	2	No	2	No	2	Yes	1	1								45	2	50	2RHZE/4RH	6		Treatment complete	3	0	0	0
202		MAW	1	6		1	9	4	Yes	1	Extra-pulmonary	2	0	1	2033	Yes	1	New	1	1	Yes	1	No	2	No	2	Yes	1	No	0	2								45	2		2RHZE 4RH	5		Died	1	1	1	1
217			2	6		2	3	4	No	0	Pulmonary	1	0	0		No		o	7	4	Yes	1	No	2	No	2	No	2	No	0	1								42	2	43	2RHZE /4RH	6		Treatment complete	3	0	0	0
221		FAW	2	6		1	3	4	Yes	1	Pulmonary	1	0	0		Yes	1	New	1	1	Yes	1	No	2	No	2	No	2	Yes	1	1								44	2	45	2RHZE 4RH	6		Treatment complete	3	0	0	0
233			1	6		1	3	4	Yes	1	Extra-pulmonary	2	0	0		Yes	1	Relapse	2	2	Yes	1	No	2	No	2	No	2	Yes	1	1								53	2	61	2RHZE /4RH	6		Treatment complete	3	0	0	0
267		Male ward	1	6		1	2	4	No	0	Pulmonary	1	0	0		No		New	1	1	Yes	1	No	2	No	2	No	2	Yes	1	2								61	3	64	2RHZE /4RH	6		Treatment complete	3	0	0	0
277		chest clinic	1	6		1	5	4	Yes	1	Pulmonary	1	0	0		No	2	New	1	1	Yes	1	No	2	No	2	No	2	Yes	1	2								83	3	85	2RHZE 4RH	6		Treatment complete	3	0	0	0
320		male ward	1	6		1	4	4	Yes	1	Pulmonary	1	0	0		Yes	1	New	1	1	Yes	1	No	2	No	2	No	2	Yes	1	1								58	2	59	2RHZE/ 4RH	6		Treatment complete	3	0	0	0
388		HDU	2	6		1	4	1	Yes	1	Pulmonary	1	1	0	12	Yes	1	New	1	1	Yes	1	No	2	No	2	No	2	Yes	1	1								43	2		2RHZE/ 4RH			Died	1	1	1	1
399		psychiatry	1	6		1	6	4	Yes	1	Pulmonary	1	0	0		Yes	1	New	1	1	Yes	1	No	2	No	2	No	2	Yes	1	2								60	3	61	2RHZE/ 4RH	6		Treatment complete	3	0	0	0
464		Chest clinic	1	6		1	3	4	No	0	Pulmonary	1	0	0		No		New	1	1	Yes	1	No	2	No	2	No	2	Yes	1	2								85	3	90.1	2RHZE /4RH	6		Treatment complete	3	0	0	0
507		Chest clinic	1	6		1	1	4	Yes	1	Extra-pulmonary	2	0	0		Yes	1	New	1	1	No	2	No	2	No	2	Yes	1	No	0	2								64	3	68	2RHZE/4RH	6		Treatment complete	3	0	0	0
547		Chest clinic	1	6		1	7	4	Yes	1	Pulmonary	1	0	0		Yes	1	TF	3	3	Yes	1	No	2	No	2	No	2	Yes	1	2								55.6	2	56	2RHZE/4RH	6		Treatment complete	3	0	0	0
558		Chest clinic	1	6		1	2	4	No	0	Pulmonary	1	0	0		No		New	1	1	Yes	1	No	2	No	2	No	2	No	0	1								56	2	64	2RHZE/4RH	6		Treatment complete	3	0	0	0
122		FMW	2	6		2	7	4	Yes	1	Extra-pulmonary	2	0	1		Yes	1	N	1	1	No	2	No	2	No	2	Yes	1	Yes	1	2								42	2	40	2RHZE /4RH	0		Died	1	1	1	1
141		Chest clinic	1	6		1	1	4	Yes	1	Pulmonary	1	0	0		Yes	1	New	1	1	Yes	1	No	2	Yes	1	No	2	Yes	1	2								58	2	61	2RHZE /4RH	5		Treatment complete	3	0	0	0
181		Chest clinic	1	6		2	6	4	No	0	Extra-pulmonary	2	0	0		Yes		New	1	1	No	2	No	2	No	2	Yes	1	Yes	1	2								44.8	2	51	2RHZE /4RH	6		Treatment complete	3	0	0	0
191		Chest clinic	2	6		1	4	4	Yes	1	Extra-pulmonary	2	0	1		Yes	1	New	1	1	No	2	No	2	No	2	Yes	1	No	0	2								40	2		2RHZE /4RH			Died	1	1	1	1
220		Chest clinic	1	6		1	4	4	No	0	Pulmonary	1	1	0		No		Relapse	2	2	Yes	1	No	2	Yes	1	No	2	Yes	1	1								67	3		2RHZE /4RH			Died	1	1	1	0
307		chest clinic	2	6		2	5	4	No	0	Extra-pulmonary	2	0	0		No		New	1	1	No	2	No	2	No	2	Yes	1	No	0	2								65	3		2RHZE/ 4RH	6		Treatment complete	3	0	0	0
322		male ward	1	6		2	2	4	Yes	1	Pulmonary	1	0	0		Yes	1	o	7	4	Yes	1	No	2	No	2	No	2	Yes	1	1								70	3	71	2RHZE/ 4RH	6		Treatment complete	3	0	0	0
341		Peads	2	6		1	4	4	Yes	1	Extra-pulmonary	2	0	0		Yes	1	New	1	1	Yes	1	No	2	No	2	Yes	1	No	0	2								71	3	74	2RHZE/4RH	6		Treatment complete	3	0	0	0
348		Chest clinic	1	6		1	1	4	Yes	1	Pulmonary	1	0	0	12 mouths	Yes	1	TL	6	3	Yes	1	No	2	No	2	No	2	Yes	1	1								51	2	55	2RHZE/4RH	6		Treatment complete	3	0	0	0
416		chest clinic	1	6		1	4	4	No	0	Pulmonary	1	0	0		No		New	1	1	Yes	1	No	2	Yes	1	No	2	Yes	1	2								84	3	86	2RHZE/ 4RH	4		Treatment complete	3	0	0	0
431		male ward	1	6		2	2	4	Yes	1	Pulmonary	1	1	0		Yes	1	New	1	1	Yes	1	No	2	No	2	No	2	No	0	1						164cm		467	3		2RHZE/ 4RH			Died	1	1	1	1
471		Female Ward	2	6		1	5	4	No	0	Extra-pulmonary	2	0	0		Yes		Relapse	2	2	Yes	1	No	2	Yes	1	Yes	1	No	0	2								48	2	53	2RHZE/4RH	6		Treatment complete	3	0	0	0
536		male ward	1	6		2	4	4	No	0	Pulmonary	1	0	0		No		New	1	1	Yes	1	No	2	No	2	No	2	Yes	1	2								35	2	53	2RHZE/ 4RH	7		Treatment complete	3	0	0	0
546			2	6		1	3	4	Yes	1	Pulmonary	1	0	0		Yes	1	Relapse	2	2	Yes	1	No	2	Yes	1	No	2	No	0	1								45	2	50	2RHZE/4RH	6		Treatment complete	3	0	0	0
605		male admission ward	1	6		2	3	4	Yes	1	Extra-pulmonary	2	0	0	2021	Yes	1	treatment after lost to follow up	5	3	Yes	1	No	2	Yes	1	Yes	1	No	0	2								46	2	48	2RHZE 4RH	6		Treatment complete	3	0	0	0
649			2	6		1	7	4	Yes	1	Extra-pulmonary	2	0	1	2015-2015	Yes	1	New	1	1	Yes	1	No	2	No	2	Yes	1	No	0	2								42	2	40	2RHZE 4RH	1		Died	1	1	1	1
806		Chest clinic	2	6		2	5	4	Yes	1	Pulmonary	1	0	0		Yes	1	Treatment after lost to follow up	5	3	Yes	1	No	2	No	2	No	2	Yes	1	1	695000							43	2	48	2RHZE /4RH	6		Treatment complete	3	0	0	0
836		PRT	1	6		1	3	4	Yes	1	Pulmonary	1	0	0		Yes	1	New	1	1	Yes	1	No	2	No	2	No	2	Yes	1	2								51	2	62	2RHZE /4RH	6		Treatment complete	3	0	0	0
148		Chest clinic	1	6		2	6	4	Yes	1	Pulmonary	1	0	0		Yes	1	New	1	1	No	2	Yes	1	No	2	No	2	No	0	1								72	3	55.02	2RHZE /4RH	6		Treatment complete	3	0	0	0
170		Chest clinic	1	6		1	4	4	Yes	1	Pulmonary	1	0	0		No	2	New	1	1	Yes	1	No	2	No	2	No	2	Yes	1	2								55	2		2RHZE /4RH	6		Treatment complete	3	0	0	0
180		Female ward	2	6		2	1	4	No	0	Extra-pulmonary	2	0	1		No		New	1	1	Yes	1	No	2	No	2	Yes	1	No	0	2								38	2		2RHZE /4RH	1		Died	1	1	1	0
258		Chest clinic	1	6		2	4	4	No	0	Extra-pulmonary	2	0	0				New	1	1	Yes	1	No	2	No	2	Yes	1	No	0	2								53	2	60	2RHZE /4RH	6		Treatment complete	3	0	0	0
270		female admission ward	2	6		1	4	4	Yes	1	Extra-pulmonary	2	0	0	2013-2013	Yes	1	relapse	2	2	Yes	1	No	2	No	2	Yes	1	Yes	1	2								58	2	61	2RHZE 4RH	6		Treatment complete	3	0	0	0
346		chest clinic	2	6		1	1	4	No	0	Extra-pulmonary	2	0	0		No		New	1	1	Yes	1	No	2	No	2	Yes	1	No	0	2								48	2	52	2RHZE/ 4RH	6		Treatment complete	3	0	0	0
355		male ward	1	6		1	4	4	No	0	Extra-pulmonary	2	0	0		No		o	7	3	Yes	1	No	2	No	2	No	2	Yes	1	1								65	3	58	2RHZE/ 4RH	6		Treatment complete	3	0	0	0
365		chest clinic	1	6		2	4	4	No	0	Pulmonary	1	0	0		No		New	1	1	Yes	1	No	2	No	2	No	2	No	0	1								64	3	68	2RHZE/ 4RH	6		Treatment complete	3	0	0	0
435		male ward	1	6		2	4	4	Yes	1	Extra-pulmonary	2	0	1	12 months	Yes	1	Relapse	2	2	Yes	1	No	2	No	2	Yes	1	No	0	2								46	2		2RHZE/ 4RH			Died	1	1	1	1
436			2	6		2	3	4	Yes	1	Extra-pulmonary	2	0	1		No	2	o	7	3	Yes	1	No	2	No	2	No	2	Yes	1	2									3		2RHZE /4RH			Died	1	1	1	1
455		Male ward	1	6		2	4	4	No	0	Extra-pulmonary	2	0	0				New	1	1	Yes	1	Yes	1	No	2	Yes	1	No	0	2								39	2	42	2RHZE /4RH	6		Treatment complete	3	0	0	0
497		Male ward	1	6		2	1	4	No	0	Extra-pulmonary	2	0	0		No		New	1	1	Yes	1	No	2	No	2	Yes	1	No	0	2								45	2	50	2RHZE /4RH	6		Treatment complete	3	0	0	0
522		male ward	1	6		1	5	4	No	0	Pulmonary	1	0	0		No		Relapse	2	2	Yes	1	No	2	Yes	1	No	2	Yes	1	2								32	3	35	2RHZE/ 4RH	6		Treatment complete	3	0	0	0
563		Chest clinic	2	6		1	0	4	Yes	1	Extra-pulmonary	2	0	0		Yes	1	New	1	1	No	2	No	2	No	2	Yes	1	No	0	2								52	2		2RHZE/4RH	6		Treatment complete	3	0	0	0
604			1	6		2	2	4	Yes	1	Extra-pulmonary	2	0	0	2002	Yes	1	New	1	1	Yes	1	No	2	No	2	Yes	1	No	0	2								70	3	78.5	2RHZE 4RH	6		Treatment complete	3	0	0	0
135		Chest clinic	2	6		1	5	4	Yes	1	Extra-pulmonary	2	0	0		Yes	1	New	1	1	Yes	1	No	2	No	2	Yes	1	No	0	2								54	2		2RHZE /4RH	6		Treatment complete	3	0	0	0
164		Male ward	1	6		1	0	2	Yes	1	Extra-pulmonary	2	0	0		Yes	1	New	1	1		2	Yes	1	No	2	Yes	1	No	0	2								63	3		2RHZE /4RH	6		Treatment complete	3	0	0	0
240		Male ward	1	6		1	0	4	No	0	Pulmonary	1	0	0				New	1	1	Yes	1	No	2	No	2	No	2	Yes	1	1								48	2	51	2RHZE /4RH	6		Treatment complete	3	0	0	0
285		chest clinic	2	6		1	5	4	Yes	1	Pulmonary	1	0	0		Yes	1	Relapse	2	2	Yes	1	No	2	No	2	No	2	Yes	1	2								53	2	56	2RHZE 4RH	6		Treatment complete	3	0	0	0
287		chest clinic	2	6		1	2	4	Yes	1	Extra-pulmonary	2	0	0		Yes	1	New	1	1	Yes	1	No	2	No	2	Yes	1	Yes	1	2								46	2	50	2RHZE 4RH	6		Treatment complete	3	0	0	0
336		MAT	2	6		2	4	4	Yes	1	Extra-pulmonary	2	0	0		Yes	1	New	1	1	Yes	1	No	2	No	2	Yes	1	No	0	2								46	2	50	2RHZE/4RH	6		Treatment complete	3	0	0	0
369		Chest clinic	1	6		1	0	4	Yes	1	Extra-pulmonary	2	0	0		Yes	1	New	1	1	No	2	No	2	No	2	Yes	1	No	0	2								65	3	66	2RHZE/4RH	6		Treatment complete	3	0	0	0
370		male ward	1	6		2	9	4	No	0	Pulmonary	1	0	0		No		New	1	1	Yes	1	No	2	No	2	No	2	Yes	1	1								48	2	81	2RHZE/ 4RH	6		Treatment complete	3	0	0	0
384		Rema	1	6		1	4	4	Yes	1	Pulmonary	1	1	0	12 mouths	Yes	1	New	1	1	Yes	1	No	2	No	2	No	2	Yes	1	1								60	3		2RHZE/4RH			Died	1	1	1	1
397		ward 5	2	6		2	5	4	Yes	1	Pulmonary	1	0	0		Yes	1	New	1	1	Yes	1	No	2	No	2	No	2	No	0	1								50	2	52	2RHZE/ 4RH	6		Treatment complete	3	0	0	0
398		Chest clinic	1	6		2	0	4	No	0	Pulmonary	1	0	0		No		New	1	1	Yes	1	No	2	No	2	No	2	Yes	1	2								77	3	87	2RHZE/4RH	5		Treatment complete	3	0	0	0
403		ART clinic	2	6		1	2	4	Yes	1	Extra-pulmonary	2	0	0	12 months	Yes	1	Relapse	2	2	Yes	1	No	2	Yes	1	No	2	Yes	1	2								39	2	45	2RHZE /4RH	6		Treatment complete	3	0	0	0
441		Chest clinic	2	6		2	3	4	Yes	1	Pulmonary	1	0	0		Yes	1	New	1	1	Yes	1	No	2	No	2	No	2	Yes	1	2								83	3	85	2RHZE/4RH	6		Treatment complete	3	0	0	0
486		Chest clinic	1	6		2	6	4	No	0	Pulmonary	1	0	0		No		New	1	1	Yes	1	No	2	No	2	No	2	Yes	1	2								60	3	63	2RHZE /4RH	6		Treatment complete	3	0	0	0
548		Female Ward	2	6		1	8	4	Yes	1	Pulmonary	1	1	0	12 mouths	Yes	1	New	1	1	Yes	1	No	2	No	2	No	2	Yes	1	2								49	2		2RHZE/4RH	1		Died	1	1	1	1
765		chest clinic	2	6		1	2	4	Yes	1	Pulmonary	1	0	0	2012-2012	Yes	1	New	1	1	Yes	1	No	2	No	2	No	2	Yes	1	1								53	2	62	2RHZE 4RH	6		Treatment complete	3	0	0	0
832		ward 6	1	6		1	5	4	Yes	1	Extra-pulmonary	2	0	1	2021	Yes	1	Relapse	2	2	Yes	1	No	2	No	2	No	2	No	0	1								60	3		2RHZE 4RH	1		Died	1	1	1	1
834		Chest clinic	2	6		2	5	4	Yes	1	Pulmonary	1	0	0		Yes	1	New	1	1	Yes	1	No	2	No	2	No	2	No	0	1								50	2	52	2RHZE /4RH	6		Treatment complete	3	0	0	0
134		Female ward	2	6		2	4	4	Yes	1	Extra-pulmonary	2	0	1		Yes	1	New	1	1	Yes	1	No	2	No	2	Yes	1	No	0	2								34	2		2RHZE /4RH	1		Died	1	1	1	1
157		MSW	1	6		1	2	4	Yes	1	Pulmonary	1	0	0		Yes	1	N	1	1	Yes	1			No	2	No	2	Yes	1	1								55	2	56	2RHZE/4RH	6		Treatment complete	3	0	0	0
166		Psychitric clinic	2	6		2	5	4	Yes	1	Extra-pulmonary	2	0	0		Yes	1	New	1	1	Yes	1	No	2	No	2	Yes	1	No	0	2								44	2	50	2RHZE /4RH	6		Treatment complete	3	0	0	0
179		Chest clinic	2	6		2	2	4	Yes	1	Extra-pulmonary	2	0	0		Yes	1	New	1	1	Yes	1	No	2	No	2	Yes	1	No	0	2								51	2	50	2RHZE /4RH	6		Treatment complete	3	0	0	0
241		chest clinic	2	6		1	1	4	Yes	1	Pulmonary	1	0	0		Yes	1	relapse	2	2	Yes	1	No	2	Yes	1	No	2	Yes	1	2								94	3	96	2RHZE 4RH	6		Treatment complete	3	0	0	0
252		Male ward	1	6		1	4	4	No	0	Extra-pulmonary	2	0	0		No		New	1	1	Yes	1	No	2	No	2	Yes	1	No	0	2									3		2RHZE /4RH	6		Treatment complete	3	0	0	0
260		female admission ward	2	6		1	5	4	Yes	1	Pulmonary	1	0	0		Yes	1	New	1	1	Yes	1	No	2	No	2	No	2	No	0	1								38	2	39	2RHZE 4RH	6		Treatment complete	3	0	0	0
282		chest clinic	1	6		1	14	4	Yes	1	Pulmonary	1	0	0		Yes	1	New	1	1	Yes	1	No	2	No	2	No	2	Yes	1	2								54	2	58	2RHZE 4RH	6		Treatment complete	3	0	0	0
288		chest clinic	2	6		1	6	4	Yes	1	Extra-pulmonary	2	0	0		Yes	1	new	1	1	Yes	1	No	2	No	2	Yes	1	No	0	2								72	3	75	2RHZE 4RH	6		Treatment complete	3	0	0	0
331		chest clinic	1	6		1	2	4	No	0	Extra-pulmonary	2	0	1		No		New	1	1	No	2	No	2	No	2	No	2	Yes	1	2								54	2		2RHZE/ 4RH	1		Died	1	1	1	0
381		chest clinic	1	6		1	7	4	Yes	1	Pulmonary	1	0	0		Yes	1	Relapse	2	2	Yes	1	No	2	No	2	No	2	No	0	1	30							61	3	67	2RHZE/ 4RH	6		Treatment complete	3	0	0	0
418		Female ward	2	6		1	2	4	Yes	1	Pulmonary	1	1	0	12 months	Yes	1	New	1	1	Yes	1	No	2	No	2	No	2	Yes	1	2								70	3	75	2RHZE/ 4RH	6		Died	1	1	1	1
434		ART	1	6		1	3	4	Yes	1	Pulmonary	1	0	0	12 months	Yes	1	New	1	1	Yes	1	No	2	No	2	No	2	Yes	1	2					180 cm			48	2	50	2RHZE/ 4RH	6		Treatment complete	3	0	0	0
466		Male Ward	1	6		2	5	4	Yes	1	Pulmonary	1	0	0		Yes	1	New	1	1	Yes	1	No	2	No	2	No	2	Yes	1	2								38	2	34	2RHZE/4RH	6		Treatment complete	3	0	0	0
475		Male ward	1	6		1	1	4	No	0	Pulmonary	1	1	0				New	1	1	Yes	1	No	2	No	2	No	2	Yes	1	2								45	2		2RHZE /4RH	2		Died	1	1	1	0
485		Psychiaty	1	6		2	4	4	No	0	Extra-pulmonary	2	0	0		No		New	1	1	Yes	1	No	2	No	2	Yes	1	No	0	2								54	2	56	2RHZE/4RH	6		Treatment complete	3	0	0	0
492		Chest clinic	1	6		2	3	4	No	0	Pulmonary	1	1	0		No		New	1	1	Yes	1	No	2	No	2	No	2	Yes	1	1								44.8	2		2RHZE /4RH			Died	1	1	1	0
518		Female ward	2	6		1	4	4	Yes	1	Extra-pulmonary	2	0	1	12 months	Yes	1	New	1	1	Yes	1	No	2	No	2	Yes	1	No	0	2								34	2		2RHZE/ 4RH	1		Died	1	1	1	1
519		Female ward	2	6		1	4	4	Yes	1	Extra-pulmonary	2	0	1	12 months	Yes	1	New	1	1	Yes	1	No	2	No	2	Yes	1	No	0	2								34	2		2RHZE/ 4RH	1		Died	1	1	1	1
544		male ward	1	6		2	5	4	Yes	1	Pulmonary	1	0	0		Yes	1	New	1	1	Yes	1	No	2	No	2	No	2	Yes	1	1								55	2	56	2RHZE/ 4RH	6		Treatment complete	3	0	0	0
824		male admission ward	2	6		1	1	4	Yes	1	Extra-pulmonary	2	0	0	2012-2012	Yes	1	relapse	2	2	Yes	1	No	2	No	2	Yes	1	No	0	2								37	2	44	2RHZE 4RH	6		Treatment complete	3	0	0	0
827		Chest clinic	2	6		1	5	4	Yes	1	Extra-pulmonary	2	0	0		Yes	1	o	7	4	Yes	1	No	2	No	2	Yes	1	Yes	1	2								70	3	72	2RHZE /4RH	6		Treatment complete	3	0	0	0
205		High Cost	1	6		2	5	4	Yes	1	Extra-pulmonary	2	0	1	2013-2013	Yes	1	New	1	1	Yes	1	No	2	No	2	Yes	1	Yes	1	2								89	3		2RHZE 4RH	1		Died	1	1	1	1
257		male admission ward	1	6		1	3	4	Yes	1	Pulmonary	1	0	0		Yes	1	reviewed by Relative	2	2	Yes	1	No	2	No	2	No	2	Yes	1	2								47	2		2RHZE 4RH	6		Treatment complete	3	0	0	0
275		male medical ward	1	6		2	3	4	Yes	1	Extra-pulmonary	2	0	0		Yes	1	New	1	1	Yes	1	No	2	No	2	Yes	1	No	0	2								62	3	68	2RHZE 4RH	6		Treatment complete	3	0	0	0
300		Chest clinic	2	6		1	3	4	No	0	Extra-pulmonary	2	0	0		No		New	1	1	Yes	1	No	2	No	2	Yes	1	No	0	2								71	3	74		6		Treatment complete	3	0	0	0
366		Male Ward	1	6		1	5	4	Yes	1	Extra-pulmonary	2	0	0		Yes	1	New	1	1	Yes	1	No	2	No	2	Yes	1	No	0	2								40	2	55	2RHZE/4RH	6		Treatment complete	3	0	0	0
406			1	6		1	2	4	Yes	1	Pulmonary	1	1	0	12 months	Yes	1	New	1	1	Yes	1	No	2	No	2	No	2	No	0	1									3		2RHZE/ 4RH			Died	1	1	1	1
433		ART	2	6		1	6	4	Yes	1	Extra-pulmonary	2	0	0		Yes	1	New	1	1	Yes	1	No	2	No	2	Yes	1	No	0	2						1.6m		64	3	64.5	2RHZE/ 4RH	6		Treatment complete	3	0	0	0
502		Chest clinic	1	6		1	3	4	No	0	Extra-pulmonary	2	0	1		No		New	1	1	Yes	1	No	2	No	2	Yes	1	No	0	2									3		2RHZE/4RH			Died	1	1	1	0
523		male ward	1	6		2	4	4	No	0	Pulmonary	1	0	0		No		New	1	1	Yes	1	No	2	No	2	No	2	No	0	1								44	2	51	2RHZE/ 4RH	6		Treatment complete	3	0	0	0
815		female admission ward	2	6		1	2	4	Yes	1	Pulmonary	1	0	0	2015	Yes	1	new	1	1	Yes	1	No	2	No	2	No	2	No	0	1								44.8	2	51	2RHZE 4RH	6		Treatment complete	3	0	0	0
184		Chest clinic	2	6		1	2	4	Yes	1	Pulmonary	1	0	0		Yes	1	Relapse	2	2	Yes	1	Yes	1	No	2	No	2	No	0	1								86	3	88	2RHZE /4RH	6		Treatment complete	3	0	0	0
187		ART	2	6		1	5	4	Yes	1	Pulmonary	1	0	0		Yes	1	New	1	1	Yes	1	No	2	No	2	No	2	Yes	1	1								54	2	60	2RHZE /4RH	6		Treatment complete	3	0	0	0
212		Psychitric clinic	1	6		1	2	4	Yes	1	Pulmonary	1	0	0		Yes	1	New	1	1	Yes	1	No	2	No	2	No	2	Yes	1	1								60	3	63	2RHZE /4RH	6		Treatment complete	3	0	0	0
213		main	1	6		1	2	4	Yes	1	Pulmonary	1	0	0		Yes	1	new	1	1	Yes	1	No	2	No	2	No	2	Yes	1	1								55	2	56	2RHZE 4RH	6		Treatment complete	3	0	0	0
321		Chest clinic	1	6		1	3	4	Yes	1	Extra-pulmonary	2	0	1		Yes	1	New	1	1	No	2	No	2	No	2	No	2	Yes	1	2								85	3		2RHZE/4RH	1		Died	1	1	1	1
487		Female Ward	2	6		2	5	4	No	0	Pulmonary	1	0	0		No		New	1	1	Yes	1	No	2	No	2	No	2	No	0	1								77	3	80	2RHZE/4RH	6		Treatment complete	3	0	0	0
533		chest clinic	1	6		1	7	4	No	0	Pulmonary	1	0	0		No		New	1	1	Yes	1	No	2	No	2	No	2	Yes	1	1								95	3	96	2RHZE/ 4RH	6		Treatment complete	3	0	0	0
534		chest clinic	1	6		1	7	4	No	0	Pulmonary	1	0	0		No		New	1	1	Yes	1	No	2	No	2	No	2	Yes	1	1								67.1	3	71.5	2RHZE/ 4RH	6		Treatment complete	3	0	0	0
550		Chest clinic	2	6		2	1	4	Yes	1	Pulmonary	1	0	0		Yes	1	Relapse	2	2	Yes	1	No	2	Yes	1	No	2	No	0	1								58.5	3	57.1	2RHZE/4RH	6		Treatment complete	3	0	0	0
139		Chest clinic	1	6		1	4	4	Yes	1	Pulmonary	1	1	0		No	2	New	1	1	Yes	1	No	2	No	2	No	2	Yes	1	1								44	2		2RHZE /4RH			Died	1	1	1	1
161		MAW	1	6		1	5	4	Yes	1	Pulmonary	1	0	0		Yes	1	N	1	1	Yes	1	No	2	No	2	No	2	Yes	1	1	0							58	2	59	2RHZE 4RH	6		Treatment complete	3	0	0	0
234		Triage	2	6		1	2	4	Yes	1	Extra-pulmonary	2	0	0		Yes	1	New	1	1	Yes	1	No	2	No	2	Yes	1	Yes	1	2					52.2			52.2	2	62	2RHZE 4RH	6		Treatment complete	3	0	0	0
236		Male ward	1	6		2	3	4	No	0	Extra-pulmonary	2	0	0		No		New	1	1	Yes	1	No	2	No	2	No	2	No	0	1								45	2	51	2RHZE /4RH	3		Treatment complete	3	0	0	0
249		Chest clinic	1	6		1	5	4	No	0	Pulmonary	1	0	0		No		New	1	1	Yes	1	No	2	No	2	No	2	Yes	1	2								42	2	46	2RHZE /4RH	4		Treatment complete	3	0	0	0
254		chest clinic	1	6		2	1	4	Yes	1	Pulmonary	1	0	0		Yes	1	new	1	1	Yes	1	No	2	No	2	No	2	Yes	1	2								49	2		2RHZE 4RH	6		Treatment complete	3	0	0	0
263		OPD	1	6		1	3	4	Yes	1	Pulmonary	1	0	0		Yes	1	relapse	2	2	Yes	1	No	2	Yes	1	No	2	Yes	1	2								60	3		2RHZE 4RH	6		Treatment complete	3	0	0	0
356		ward 1	1	6		1	5	4	No	0	Extra-pulmonary	2	0	0		No		New	1	1	Yes	1	No	2	No	2	Yes	1	No	0	2								65	3	68	2RHZE/ 4RH	6		Treatment complete	3	0	0	0
383		chest clinic	1	6		1	6	4	Yes	1	Pulmonary	1	0	0		Yes	1	New	1	1	Yes	1	No	2	No	2	No	2	Yes	1	2	30							47	2	62	2RHZE/ 4RH	6		Treatment complete	3	0	0	0
414		chest clinic	1	6		1	1	4	No	0	Pulmonary	1	0	0		No		New	1	1	Yes	1	No	2	No	2	No	2	No	0	1								54	2	56	2RHZE/ 4RH	4		Treatment complete	3	0	0	0
463		Female Ward	1	6		1	11	4	Yes	1	Pulmonary	1	0	0		Yes	1	New	1	1	Yes	1	No	2	No	2	No	2	Yes	1	2								56	2	57	2RHZE/4RH	6		Treatment complete	3	0	0	0
516		Male Ward	1	6		2	3	4	Yes	1	Pulmonary	1	0	0	12 mouths	Yes	1	New	1	1	Yes	1	No	2	No	2	No	2	No	0	1						170cm		55	2	60	2RHZE/4RH	6		Treatment complete	3	0	0	0
601		chest clinic	2	6		2	4	4	Yes	1	Extra-pulmonary	2	0	0		Yes	1	New	1	1	Yes	1	No	2	No	2	Yes	1	No	0	2								50	2	52	2RHZE 4RH	6		Treatment complete	3	0	0	0
818		male admission ward	1	6		1	3	4	Yes	1	Extra-pulmonary	2	0	1		Yes	1	new	1	1	Yes	1	No	2	No	2	No	2	No	0	1								45	2	51	2RHZE 4RH	3		Died	1	1	1	1
125		CC	2	6		1	4	4	Yes	1	Pulmonary	1	0	0		Yes	1	N	1	1	Yes	1	No	2	No	2	No	2	Yes	1	2								60.2	3	65	2RHZE /4RH	6		Treatment complete	3	0	0	0
126		CC	1	6		1	4	4	Yes	1	Pulmonary	1	0	0		Yes	1	TL	6	3	Yes	1	No	2	No	2	No	2	Yes	1	2								52	2	62	2RHZE /4RH	6		Treatment complete	3	0	0	0
131		Chest clinic	1	6		1	0	4	Yes	1	Pulmonary	1	0	0		Yes	1	Relapse	2	2	Yes	1	No	2	Yes	1	No	2	Yes	1	2								61	3	70	2RHZE /4RH	6		Treatment complete	3	0	0	0
196		Chest clinic	1	6		2	6	4	No	0	Pulmonary	1	0	0		No		Relapse	2	2		2	Yes	1	No	2	No	2	Yes	1	2								61	3	65	2RHZE /4RH	6		Treatment complete	3	0	0	0
197		Chest clinic	2	6		1	0	4	No	0	Pulmonary	1	1	0		No		Relapse	2	2	No	2	No	2	Yes	1	No	2	Yes	1	2									3		2RHZE /4RH	6		Died	1	1	1	0
203		Male ward	1	6		1	2	4	No	0	Pulmonary	1	1	0		No		New	1	1	Yes	1	No	2	No	2	No	2	Yes	1	2								65	3		2RHZE /4RH	1		Died	1	1	1	0
251		chest clinic	2	6		1	4	4	Yes	1	Pulmonary	1	0	0		Yes	1	new	1	1	Yes	1	No	2	No	2	No	2	No	0	1								51.1	2		2RHZE 4RH	6		Treatment complete	3	0	0	0
265			2	6		2	3	4	Yes	1	Pulmonary	1	0	0	Relapse	Yes	1	Relapse	2	2	Yes	1	No	2	Yes	1	No	2	Yes	1	2								44	2		2RHZE 4RH	6		Treatment complete	3	0	0	0
271		chest clinic	1	6		1	4	4	Yes	1	Pulmonary	1	0	0	2017-2017	Yes	1	treatment after loss to follow up	5	3	Yes	1	No	2	No	2	No	2	Yes	1	2								52	2	60	2RHZE 4RH	6		Treatment complete	3	0	0	0
272		chest clinic	2	6		1	4	4	Yes	1	Pulmonary	1	0	0		Yes	1	Relapse	2	2	Yes	1	No	2	No	2	No	2	Yes	1	2								60.2	3	65	2RHZE 4RH	6		Treatment complete	3	0	0	0
317		Female ward	2	6		1	7	4	Yes	1	Extra-pulmonary	2	0	0	12 months	Yes	1	New	1	1	No	2	No	2	No	2	Yes	1	No	0	2								42	2		2RHZE/ 4RH	6		Treatment complete	3	0	0	0
319		chest clinic	2	6		1	5	4	Yes	1	Pulmonary	1	0	0		Yes	1	New	1	1	Yes	1	No	2	No	2	No	2	Yes	1	2								85	3	86	2RHZE/ 4RH	6		Treatment complete	3	0	0	0
428		chest clinic	2	6		2	2	4	Yes	1	Pulmonary	1	0	0		Yes	1	New	1	1	Yes	1	No	2	No	2	No	2	Yes	1	2								38	2	40	2RHZE/ 4RH	6		Treatment complete	3	0	0	0
444		Chest clinic	1	6		2	4	4	No	0	Pulmonary	1	0	0		No		Relapse	2	2	Yes	1	No	2	No	2	No	2	Yes	1	2								76	3	82	2RHZE /4RH	6		Treatment complete	3	0	0	0
449		DRS	2	6		1	1	4	Yes	1	Pulmonary	1	0	0		Yes	1	Relapse	2	2	Yes	1	No	2	Yes	1	No	2	No	0	1								43	2	62.1	2RHZE/4RH	6		Treatment complete	3	0	0	0
477			2	6		2	7	4	No	0	Extra-pulmonary	2	0	0		No		New	1	1	Yes	1	No	2	No	2	Yes	1	Yes	1	2								47	2		2RHZE/4RH	6		Treatment complete	3	0	0	0
500		Female Ward	2	6		2	4	4	Yes	1	Extra-pulmonary	2	0	0		Yes	1	New	1	1	Yes	1	No	2	No	2	Yes	1	No	0	2								61	3	63	2RHZE/4RH	6		Treatment complete	3	0	0	0
504		Chest clinic	1	6		2	0	4			Pulmonary	1	0	0				New	1	1	Yes	1	No	2	No	2	No	2	No	0	1								58	2	77	2RHZE/4RH	1		Treatment complete	3	0	0
513		Male Ward	1	6		2	6	4	Yes	1	Pulmonary	1	0	0	12 mouths	Yes	1	New	1	1	Yes	1	No	2	No	2	No	2	No	0	1								45	2	45	2RHZE/4RH	6		Treatment complete	3	0	0	0
515		ART	1	6		1	7	4	Yes	1	Extra-pulmonary	2	0	0	12 mouths	Yes	1	New	1	1	Yes	1	No	2	No	2	Yes	1	No	0	2								60.3	3	70	2RHZE/4RH	6		Treatment complete	3	0	0	0
538		Female ward	2	6		2	0	4	Yes	1	Extra-pulmonary	2	0	0		Yes	1	o	7	4	Yes	1	No	2	No	2	Yes	1	No	0	2								38	2	50	2RHZE/ 4RH	6		Treatment complete	3	0	0	0
545		4	2	6		2	4	4	Yes	1	Pulmonary	1	0	0		Yes	1	New	1	1	Yes	1	No	2	No	2	No	2	No	0	1								55	2	57	2RHZE/4RH	6		Treatment complete	3	0	0	0
549		Female Ward	2	6		2	6	4	Yes	1	Pulmonary	1	1	0	12 mouths	Yes	1	New	1	1	Yes	1	No	2	No	2	No	2	No	0	1								38	2		2RHZE/4RH			Died	1	1	1	1
554		Chest clinic	1	6		2	11	4	Yes	1	Pulmonary	1	0	0		Yes	1	New	1	1	No	2	No	2	No	2	No	2	Yes	1	1								60	3	66	2RHZE/4RH	6		Treatment complete	3	0	0	0
598		chest clinic	2	6		2	9	4	Yes	1	Pulmonary	1	0	0		Yes	1	new	1	1	Yes	1	No	2	No	2	No	2	Yes	1	1								66	3	74	2RHZE 4RH	6		Treatment complete	3	0	0	0
825		female admission ward	2	6		2	4	4	Yes	1	Pulmonary	1	0	0		Yes	1	new	1	1	Yes	1	No	2	No	2	No	2	No	0	1					53			53	2	57	2RHZE 4RH	6		Treatment complete	3	0	0	0
154		HcoD	1	7		2	2	4	Yes	1	Pulmonary	1	0	0		Yes	1	New	1	1	Yes	1	No	2	No	2	No	2	Yes	1	1								61	3	62	2RHZE /4RH	6		Treatment complete	3	0	0	0
160		2	2	7		1	4	4	Yes	1	Extra-pulmonary	2	0	0		Yes	1	N	1	1	Yes	1	No	2	No	2	Yes	1	Yes	1	2								55	2	60	2RHZE/4RH	6		Treatment complete	3	0	0	0
185		Chest clinic	1	7		1	1	4	Yes	1	Pulmonary	1	0	0		Yes	1	New	1	1	Yes	1	No	2	No	2	No	2	Yes	1	1								72	3	74	2RHZE /4RH	6		Treatment complete	3	0	0	0
216		main	1	7		2	5	4	Yes	1	Pulmonary	1	0	0		Yes	1	Reviewed by Relative	2	2	Yes	1	No	2	Yes	1	No	2	Yes	1	1								45	2	47	2RHZE 4RH	6		Treatment complete	3	0	0	0
244		Female admission ward	2	7		1	2	4	Yes	1	Extra-pulmonary	2	0	0		Yes	1	new	1	1	Yes	1	No	2	No	2	Yes	1	Yes	1	2								52	2	55	2RHZE 4RH	6		Treatment complete	3	0	0	0
358		chest clinic	2	7		2	6	4	No	0	Pulmonary	1	0	0		No		New	1	1	Yes	1	No	2	No	2	No	2	Yes	1	2								59.4	3	61	2RHZE/ 4RH	6		Treatment complete	3	0	0	0
373		chest clinic	2	7		1	6	4	Yes	1	Pulmonary	1	0	0		Yes	1	New	1	1	Yes	1	No	2	No	2	No	2	Yes	1	2								52	2	55	2RHZE/ 4RH	6		Treatment complete	3	0	0	0
480		Chest clinic	2	7		1	4	4	Yes	1	Pulmonary	1	0	0		Yes	1	o	7	4	Yes	1	No	2	No	2	No	2	Yes	1	1								55	2	63.9	2RHZE /4RH	6		Treatment complete	3	0	0	0
541		OPD	1	7		2	4	4	Yes	1	Extra-pulmonary	2	0	1		Yes	1	Relapse	2	2	No	2	No	2	No	2	Yes	1	No	0	2								58	2		2RHZE/ 4RH	2		Died	1	1	1	1
564		Triage	1	7		1	4	4	No	0	Pulmonary	1	0	0		No		Relapse	2	2	Yes	1	No	2	No	2	No	2	Yes	1	1								44	2		2RHZE/4RH	6		Treatment complete	3	0	0	0
595		Female admission ward	2	7		2	6	4	Yes	1	Pulmonary	1	0	0			3	Relapse	2	2	Yes	1	No	2	Yes	1	No	2	Yes	1	1								48	2	50	2RHZE 4RH	3		Treatment complete	3	0	0	0
763		male admission ward	1	7		2	3	4	Yes	1	Pulmonary	1	0	0	2022-2022	Yes	1	o	7	4	Yes	1	No	2	No	2	No	2	Yes	1	1								62	3	70	2RHZE 4RH	6		Treatment complete	3	0	0	0
809		Chest clinic	1	7		1	5	4	No	0	Pulmonary	1	0	0		No		New	1	1	Yes	1	No	2	No	2	No	2	Yes	1	1								58	2	62	2RHZE /4RH	6		Treatment complete	3	0	0	0
810		Chest clinic	1	7		1	5	4	No	0	Pulmonary	1	0	0		No		New	1	1	Yes	1	No	2	No	2	No	2	Yes	1	1								58	2	62	2RHZE /4RH	6		Treatment complete	3	0	0	0
830			2	7		2	7	4	No	0	Extra-pulmonary	2	0	0		No		new	1	1	Yes	1	No	2	No	2	Yes	1	Yes	1	2								43	2	44	2RHZE 4RH	6		Treatment complete	3	0	0	0
200		Male ward	1	7		1	2	4	No	0	Pulmonary	1	0	0		No		New	1	1	Yes	1	No	2	No	2	No	2	Yes	1	2								55	2	60	2RHZE /4RH	6		Treatment complete	3	0	0	0
210		ART	2	7		1	3	4	Yes	1	Extra-pulmonary	2	0	0		Yes	1	Relapse	2	2	Yes	1	No	2	Yes	1	Yes	1	Yes	1	2								70	3	70	2RHZE 4RH	6		Treatment complete	3	0	0	0
230		chest clinic	1	7		2	2	4	Yes	1	Pulmonary	1	0	0		Yes	1	New	1	1	Yes	1	No	2	No	2	No	2	Yes	1	1								73	3	74	2RHZE 4RH	6		Treatment complete	3	0	0	0
293		male medical ward	1	7		1	2	4	Yes	1	Extra-pulmonary	2	0	1		Yes	1	Relapse	2	2	Yes	1	No	2	No	2	Yes	1	No	0	2	30							46	2		2RHZE 4RH	4		Died	1	1	1	1
302		chest clinic	1	7		1	8	4	No	0	Pulmonary	1	0	0		No		New	1	1	Yes	1	No	2	No	2	No	2	No	0	1								70	3		2RHZE/ 4RH	6		Treatment complete	3	0	0	0
310		chest clinic	1	7		1	0	4	Yes	1	Extra-pulmonary	2	0	1		No	2	o	7	4	Yes	1	No	2	No	2	Yes	1	No	0	2								55	2		2RHZE/ 4RH			Died	1	1	1	1
360		male ward	1	7		2	2	4	No	0	Pulmonary	1	0	0		No		New	1	1	Yes	1	No	2	No	2	No	2	Yes	1	2								55	2	60	2RHZE/ 4RH	6		Treatment complete	3	0	0	0
415		chest clinic	1	7		2	5	4	No	0	Pulmonary	1	0	0		No		New	1	1	Yes	1	No	2	No	2	No	2	Yes	1	2								90	3	89.5	2RHZE/ 4RH	6		Treatment complete	3	0	0	0
420		chest clinic	1	7		1	3	4	Yes	1	Extra-pulmonary	2	0	0		Yes	1	New	1	1	Yes	1	No	2	No	2	Yes	1	Yes	1	2								52	2	56	2RHZE/ 4RH	6		Treatment complete	3	0	0	0
514		Male Ward	1	7		2	5	4	Yes	1	Pulmonary	1	1	0	12 mouths	Yes	1	New	1	1	Yes	1	No	2	No	2	No	2	No	0	1								42	2		2RHZE/4RH			Died	1	1	1	1
553			1	7		2	9	4	No	0	Pulmonary	1	0	0		No		New	1	1	Yes	1	No	2	No	2	No	2	Yes	1	1								39	2	40	2RHZE/4RH	6		Treatment complete	3	0	0	0
591		Internal medicine	1	7		2	3	4	No	0	Pulmonary	1	0	0		No		new	1	1	Yes	1	No	2	No	2	No	2	Yes	1	1								50	2	52	2RHZE 4RH	3		Treatment complete	3	0	0	0
643		chest clinic	2	7		1	4	4	Yes	1	Extra-pulmonary	2	0	0		Yes	1	New	1	1	Yes	1	No	2	No	2	No	2	Yes	1	1								60	3		2RHZE 4RH	6		Treatment complete	3	0	0	0
837		male admission ward	1	7		1	72	2	Yes	1	Pulmonary	1	1	0	2021	Yes	1	new	1	1	Yes	1	No	2	No	2	No	2	No	0	1								47	2		2RHZE 4RH	2		Died	1	1	1	1
839		Chest clinic	2	7		2	3	4	Yes	1	Extra-pulmonary	2	0	0		Yes	1	o	7		Yes	1	No	2	No	2	Yes	1	Yes	1	2								46	2	48	2RHZE /4RH	6		Treatment complete	3	0	0	0
127		CC	2	7		2	7	4	No	0	Pulmonary	1	1	0		No		R	2	2	Yes	1	No	2	No	2	No	2	Yes	1	2								38	2	38	2RHZE /4RH	0		Died	1	1	1	0
165		Female ward	2	7		1	6	4	Yes	1	Extra-pulmonary	2	0	1		Yes	1	o	7	4	Yes	1	No	2	No	2	Yes	1	No	0	2								67	3		2RHZE /4RH	0		Died	1	1	1	1
199			1	7		2	2	4	No	0	Pulmonary	1	0	0		No		New	1	1	Yes	1	No	2	No	2	No	2	Yes	1	2								42	2	42	2RHZE /4RH	6		Treatment complete	3	0	0	0
295		male ward	1	7		2	5	4	Yes	1	Extra-pulmonary	2	0	0	12 months	Yes	1	New	1	1	Yes	1	No	2	No	2	Yes	1	No	0	2								44	2	50	2RHZE/ 4RH	6		Treatment complete	3	0	0	0
303		Chest clinic	1	7		2	1	4	No	0	Pulmonary	1	0	0		No		New	1	1	Yes	1	No	2	No	2	No	2	Yes	1	2								50	2	55	2RHZE/4RH	6		Treatment complete	3	0	0	0
327		Chest clinic	1	7		1	5	4	Yes	1	Pulmonary	1	0	0		Yes	1	Relapse	2	2	Yes	1	No	2	No	2	No	2	Yes	1	2								108	3		2RHZE/4RH	6		Treatment complete	3	0	0	0
335		chest clinic	1	7		2	0	4	No	0	Pulmonary	1	0	0		No		New	1	1	Yes	1	No	2	No	2	No	2	Yes	1	2								69	3	74	2RHZE/ 4RH	5		Treatment complete	3	0	0	0
385		Female ward	2	7		2	4	4	Yes	1	Extra-pulmonary	2	0	0	12 months	Yes	1	New	1	1	Yes	1	No	2	No	2	Yes	1	No	0	2								35	2	46	2RHZE/ 4RH	6		Treatment complete	3	0	0	0
423		TRIAC	2	7		1	0	4	Yes	1	Extra-pulmonary	2	0	0		Yes	1	Relapse	2	2	Yes	1	No	2	Yes	1	No	2	Yes	1	2								4.5	1	6	2RHZE/ 4RH	6		Treatment complete	3	0	0	0
451		Chest clinic	2	7		2	7	4	No	0	Extra-pulmonary	2	0	1		No		Relapse	2	2		2	Yes	1	No	2	Yes	1	Yes	1	2								38	2		2RHZE /4RH	6		Died	1	1	1	0
474		Female ward	2	7		1	6	4	No	0	Extra-pulmonary	2	0	0		Yes		New	1	1		2	Yes	1	No	2	Yes	1	No	0	2								48	2	50	2RHZE /4RH	6		Treatment complete	3	0	0	0
537		male ward	1	7		1	1	4	Yes	1	Pulmonary	1	0	0		Yes	1	New	1	1	Yes	1	No	2	No	2	No	2	Yes	1	1								69	3	74	2RHZE/ 4RH	6		Treatment complete	3	0	0	0
555		Chest clinic	1	7		2	3	4	Yes	1	Pulmonary	1	0	0		Yes	1	Relapse	2	2	Yes	1	No	2	No	2	No	2	Yes	1	1								51	2	58	2RHZE/4RH	6		Treatment complete	3	0	0	0
606		male admission ward	1	7		2	1	4	Yes	1	Extra-pulmonary	2	0	0	2010-2010	Yes	1	new	1	1	Yes	1	No	2	No	2	Yes	1	Yes	1	2								56	2	58	2RHZE 4RH	6		Treatment complete	3	0	0	0
652		male admission ward	1	7		2	1	4	Yes	1	Extra-pulmonary	2	0	0		Yes	1	new	1	1	Yes	1	No	2	No	2	Yes	1	No	0	2								59	3		2RHZE 4RH	6		Treatment complete	3	0	0	0
123		CC	1	7		1	2	4	Yes	1	Pulmonary	1	0	0		Yes	1	N,	1	1	No	2	No	2	No	2	No	2	Yes	1	2								53	2	56	2RHZE /4RH	6		Treatment complete	3	0	0	0
144		Male ward	1	7		1	3	4	Yes	1	Extra-pulmonary	2	0	1		Yes	1	New	1	1	Yes	1	No	2	No	2	Yes	1	No	0	2								64	3		2RHZE /4RH			Died	1	1	1	1
239		Female admission ward	2	7		1	6	4	Yes	1	Extra-pulmonary	2	0	1	2023	Yes	1	New	1	1	Yes	1	No	2	No	2	Yes	1	Yes	1	2								55	2		2RHZE 4RH	1		Died	1	1	1	1
393		ART	2	7		2	3	4	Yes	1	Extra-pulmonary	2	0	0	12 months	Yes	1	Relapse	2	2	Yes	1	No	2	No	2	Yes	1	No	0	2								57	2	63	2RHZE/ 4RH	6		Treatment complete	3	0	0	0
556		Chest clinic	1	7		2	8	4	Yes	1	Pulmonary	1	1	0		Yes	1	Relapse	2	2	Yes	1	No	2	No	2	No	2	Yes	1	1								41	2		2RHZE/4RH	4		Died	1	1	1	1
560		Chest clinic	1	7		2	8	4	Yes	1	Extra-pulmonary	2	0	0	12 mouths	Yes	1	New	1	1	No	2	No	2	No	2	Yes	1	No	0	2								45	2	50	2RHZE/4RH	6		Treatment complete	3	0	0	0
561		Chest clinic	1	7		1	2	4	No	0	Pulmonary	1	0	0		No		New	1	1	Yes	1	No	2	No	2	No	2	Yes	1	1								70	3	72	2RHZE/4RH	6		Treatment complete	3	0	0	0
645		chest clinic	2	7		1	0	4	Yes	1	Pulmonary	1	0	0	2009-2009	Yes	1	Relapse	2	2	Yes	1	No	2	Yes	1	No	2	Yes	1	1								84	3	90	2RHZE 4RH	6		Treatment complete	3	0	0	0
648		chest clinic	1	7		1	7	4	Yes	1	Extra-pulmonary	2	0	0	2022-2022	Yes	1	new	1	1	No	2	No	2	No	2	Yes	1	No	0	2								53	2	56	2RHZE 4RH	6		Treatment complete	3	0	0	0
768		chest clinic	2	7		1	5	4	Yes	1	Extra-pulmonary	2	0	0		Yes	1	new	1	1	Yes	1	No	2	No	2	Yes	1	No	0	2								67	3	74	2RHZE 4RH	6		Treatment complete	3	0	0	0
278		chest clinic	1	7		1	6	4	Yes	1	Extra-pulmonary	2	0	1		Yes	1	Relapse	2	2	Yes	1	No	2	No	2	Yes	1	Yes	1	2								49	2		2RHZE 4RH	1		Died	1	1	1	1
279		chest clinic	1	7		2	2	4	Yes	1	Pulmonary	1	1	0		Yes	1	New	1	1	Yes	1	No	2	No	2	No	2	No	0	1								49	2		2RHZE 4RH	1		Died	1	1	1	1
342			2	7		2	4	4	No	0	Extra-pulmonary	2	0	0		No		Relapse	2	2	Yes	1	No	2	No	2	Yes	1	Yes	1	2								55	2	60	2RHZE/ 4RH	6		Treatment complete	3	0	0	0
353		chest clinic	1	7		2	2	4	No	0	Pulmonary	1	0	0		No		New	1	1	Yes	1	No	2	No	2	No	2	Yes	1	2								65	3	70	2RHZE/ 4RH	6		Treatment complete	3	0	0	0
375		chest clinic	1	7		1	2	4	Yes	1	Pulmonary	1	0	0		Yes	1	New	1	1	Yes	1	No	2	No	2	No	2	Yes	1	2	0							50	2	55	2RHZE/ 4RH	6		Treatment complete	3	0	0	0
468		Male ward	2	7		1	6	4	Yes	1	Extra-pulmonary	2	0	0		Yes	1	Relapse	2	2		2	Yes	1	No	2	Yes	1	No	0	2	2951							34	2	36	2RHZE /4RH	6		Treatment complete	3	0	0	0
639		chest clinic	1	7		2	4	4	Yes	1	Extra-pulmonary	2	0	0		Yes	1	relapse	2	2	Yes	1	No	2	Yes	1	Yes	1	Yes	1	2		Dolutegravir-based						49	2	50	2RHZE 4RH	6		Treatment complete	3	0	0	0
143		Chest clinic	1	7		1	1	4	Yes	1	Pulmonary	1	0	0		Yes	1	Relapse	2	2	Yes	1	No	2	Yes	1	No	2	Yes	1	1								43	2	45	2RHZE /4RH	5		Treatment complete	3	0	0	0
153		Chest clinic	1	7		1	1	4	Yes	1	Pulmonary	1	0	0		Yes	1	Relapse	2	2	Yes	1	No	2	Yes	1	No	2	No	0	1								65	3	59	2RHZE /4RH	6		Treatment complete	3	0	0	0
242		female admission ward	2	7		2	7	4	Yes	1	Extra-pulmonary	2	0	0		Yes	1	new	1	1	Yes	1	No	2	No	2	Yes	1	Yes	1	2								40	2	42	2RHZE 4RH	6		Treatment complete	3	0	0	0
636		surgery	1	7		1	7	4	Yes	1	Extra-pulmonary	2	0	0		Yes	1	new	1	1	Yes	1	No	2	No	2	No	2	Yes	1	2								70	3	72	2RHZE 4RH	6		Treatment complete	3	0	0	0
760		male admission ward	1	7		1	5	4	Yes	1	Extra-pulmonary	2	0	1		Yes	1	new	1	1	Yes	1	No	2	No	2	Yes	1	No	0	2	0							59	3		2RHZE 4RH	2		Died	1	1	1	1
811			2	7		2	6	4	No	0	Pulmonary	1	0	0		No		New	1	1	Yes	1	No	2	No	2	No	2	Yes	1	1								54	2	64	2RHZE /4RH	6		Treatment complete	3	0	0	0
812			2	7		2	6	4	No	0	Pulmonary	1	0	0		No		New	1	1	Yes	1	No	2	No	2	No	2	Yes	1	1								54	2	64	2RHZE /4RH	6		Treatment complete	3	0	0	0
822		ART	2	7		1	3	1	Yes	1	Extra-pulmonary	2	0	0	2019-2019	Yes	1	New	1	1	Yes	1	No	2	No	2	Yes	1	No	0	2								84	3	94	2RHZE 4RH	6		Treatment complete	3	0	0	0
137		Chest clinic	1	7		2	4	4	Yes	1	Pulmonary	1	1	0		Yes	1	New	1	1	Yes	1	No	2	No	2	No	2	Yes	1	1								63	3		2RHZE /4RH			Died	1	1	1	1
175		Male ward	1	7		1	2	4	No	0	Pulmonary	1	1	0		No		New	1	1	Yes	1	No	2	No	2	No	2	No	0	1								40	2		2RHZE /4RH	1		Died	1	1	1	0
400		Chest clinic	2	7		1	1	4	No	0	Extra-pulmonary	2	0	0		No		o	7	3	Yes	1	No	2	No	2	Yes	1	No	0	2								83	3	83	2RHZE/4RH	6		Treatment complete	3	0	0	0
498		Chest clinic	2	7		1	8	4	No	0	Extra-pulmonary	2	0	0		No		New	1	1	Yes	1	No	2	No	2	Yes	1	No	0	2								67	3	74.5	2RHZE /4RH	6		Treatment complete	3	0	0	0
638		chest clinic	1	7		1	4	4	Yes	1	Pulmonary	1	0	0		Yes	1	Relapse	2	2	Yes	1	No	2	Yes	1	No	2	Yes	1	2	1373162							52.7	2	50	2RHZE 4RH	6		Treatment complete	3	0	0	0
145		Male ward	1	7		2	5	4	Yes	1	Pulmonary	1	1	0		Yes	1	Relapse	2	2	Yes	1	No	2	No	2	No	2	No	0	1								45	2		2RHZE /4RH			Died	1	1	1	1
178		Male ward	1	7		2	8	4	Yes	1	Pulmonary	1	0	0		Yes	1	Relapse	2	2	Yes	1	No	2	No	2	No	2	Yes	1	1								55	2	60	2RHZE /4RH	6		Treatment complete	3	0	0	0
208		MAW	1	7		1	3	4	Yes	1	Pulmonary	1	0	0		Yes	1	RELAPSE	2	2	Yes	1	No	2	Yes	1	No	2	No	0	1								54	2	55	2RHZE 4RH	7		Treatment complete	3	0	0	0
396		male ward	1	7		1	3	4	Yes	1	Pulmonary	1	1	0	12 months	Yes	1	New	1	1	Yes	1	No	2	No	2	No	2	No	0	1								40	2		2RHZE/ 4RH	1		Died	1	1	1	1
472		Male ward	2	7		2	3	4	No	0	Extra-pulmonary	2	0	0		Yes		New	1	1	Yes	1	No	2	No	2	Yes	1	No	0	2								43	2		2RHZE /4RH	6		Treatment complete	3	0	0	0
481		Male Ward	1	7		1	1	4	No	0	Extra-pulmonary	2	0	1		No		Relapse	2	2	Yes	1	No	2	No	2	Yes	1	No	0	2								38	2		2RHZE/4RH			Died	1	1	1	0
823		chest clinic	2	7		2	3	4	Yes	1	Pulmonary	1	0	0	2015-2015	Yes	1	New	1	1	Yes	1	No	2	No	2	No	2	Yes	1	1	0							84	3	80	2RHZE 4RH	6		Treatment complete	3	0	0	0
132		Boma	1	7		2	2	4	Yes	1	Extra-pulmonary	2	0	0		Yes	1	Relapse	2	2	Yes	1	No	2	No	2	Yes	1	Yes	1	2								53	2	58	2RHZE /4RH	6		Treatment complete	3	0	0	0
136		ART clinic	2	7		2	1	4	Yes	1	Extra-pulmonary	2	0	0		Yes	1	New	1	1	Yes	1	No	2	No	2	Yes	1	No	0	2								65	3	68	2RHZE /4RH	6		Treatment complete	3	0	0	0
146		Chest clinic	1	7		1	4	4	Yes	1	Pulmonary	1	0	0		Yes	1	New	1	1	Yes	1	No	2	No	2	No	2	No	0	1								88	3	90	2RHZE /4RH	6		Treatment complete	3	0	0	0
214			1	7		2	2	4	No	0	Pulmonary	1	0	0		No		Relapse	2	2	Yes	1	No	2	Yes	1	No	2	Yes	1	1								55	2	56	2RHZE /4RH	6		Treatment complete	3	0	0	0
228		Triage	1	7		2	5	4	Yes	1	Pulmonary	1	0	0		Yes	1	Relapse	2	2	Yes	1	No	2	Yes	1	No	2	Yes	1	1								60	3	61	2RHZE 4RH	6		Treatment complete	3	0	0	0
247		Male ward	1	7		2	2	4	No	0	Extra-pulmonary	2	0	0		No		Relapse	2	2	Yes	1	No	2	No	2	Yes	1	Yes	1	2								62	3	64	2RHZE /4RH	4		Treatment complete	3	0	0	0
256		chest clinic	2	7		2	3	4	Yes	1	Pulmonary	1	0	0		Yes	1	new	1	1	Yes	1	No	2	No	2	No	2	Yes	1	2								43	2		2RHZE 4RH	6		Treatment complete	3	0	0	0
313		chest clinic	1	7		2	0	4	Yes	1	Extra-pulmonary	2	0	0		Yes	1	New	1	1	Yes	1	No	2	No	2	Yes	1	No	0	2								50	2	55	2RHZE/ 4RH	5		Treatment complete	3	0	0	0
405		Chest clinic	2	7		2	7	4	No	0	Extra-pulmonary	2	0	0				New	1	1	Yes	1	No	2	No	2	No	2	Yes	1	2								43	2	46	2RHZE /4RH	6		Treatment complete	3	0	0	0
470			1	7		1	2	4	No	0	Extra-pulmonary	2	0	0		No		New	1	1	Yes	1	No	2	No	2	Yes	1	Yes	1	2								95	3	95	2RHZE /4RH	6		Treatment complete	3	0	0	0
535		chest clinic	1	7		2	6	4	No	0	Pulmonary	1	1	0		No		New	1	1	Yes	1	No	2	No	2	No	2	No	0	1									3		2RHZE/ 4RH	6		Died	1	1	1	0
644		make admission ward	1	7		2	5	4	Yes	1	Pulmonary	1	0	0		Yes	1	New	1	1	Yes	1	No	2	No	2	No	2	No	0	1								66	3	68	2RHZE 4RH	6		Treatment complete	3	0	0	0
163		Male ward	1	7		2	6	4	No	0	Pulmonary	1	0	0		No		New	1	1	Yes	1	No	2	No	2	No	2	No	0	1	42							57	2		2RHZE /4RH	6		Treatment complete	3	0	0	0
291		chest clinic	1	7		1	4	4	Yes	1	Pulmonary	1	0	0		Yes	1	New	1	1	Yes	1	No	2	No	2	No	2	No	0	1								55	2	57.7	2RHZE 4RH	6		Treatment complete	3	0	0	0
309		chest clinic	1	7		2	2	4	Yes	1	Extra-pulmonary	2	0	1		No	2	New	1	1	Yes	1	No	2	No	2	Yes	1	No	0	2								45	2		2RHZE/ 4RH			Died	1	1	1	1
326		mash intense care unit	1	7		1	0	4	Yes	1	Pulmonary	1	1	0	12 months	Yes	1	New	1	1	Yes	1	No	2	No	2	No	2	No	0	1								50	2		2RHZE/ 4RH	1		Died	1	1	1	1
458		ART	2	7		2	3	4	Yes	1	Pulmonary	1	0	0		No	2	New	1	1	Yes	1	No	2	No	2	No	2	Yes	1	2								53	2	57	2RHZE/4RH	6		Treatment complete	3	0	0	0
531		chest clinic	1	7		1	2	4	No	0	Extra-pulmonary	2	0	0		No		New	1	1	Yes	1	No	2	No	2	Yes	1	No	0	2								14	1		2RHZE/ 4RH	2		Treatment complete	3	0	0	0
552		Chest clinic	2	7		2	5	4	Yes	1	Pulmonary	1	0	0		Yes	1	New	1	1	Yes	1	No	2	No	2	No	2	No	0	1								48.3	2	50	2RHZE/4RH	6		Treatment complete	3	0	0	0
218		Main	1	8		1	4	2	Yes	1	Pulmonary	1	0	0		Yes	1	new	1	1	Yes	1	No	2	No	2	No	2	Yes	1	1								56	2	58	2RHZE 4RH	6		Treatment complete	3	0	0	0
266		Male ward	1	8		2	4	4	No	0	Pulmonary	1	0	0		No		Relapse	2	2	Yes	1	No	2	No	2	No	2	Yes	1	2								49	2	54	2RHZE /4RH	6		Treatment complete	3	0	0	0
289		chest clinic	2	8		2	6	4	Yes	1	Extra-pulmonary	2	0	1		Yes	1	Relapse	2	2	Yes	1	No	2	No	2	Yes	1	No	0	2								60	3		2RHZE 4RH	1		Died	1	1	1	1
380		Istenge	1	8		2	4	4	Yes	1	Pulmonary	1	0	0		Yes	1	New	1	1	Yes	1	No	2	No	2	No	2	No	0	1								46	2		2RHZE/ 4RH	6		Treatment complete	3	0	0	0
596		male admission ward	1	8		2	15	4	No	0	Extra-pulmonary	2	0	0		No		New	1	1	Yes	1	No	2	No	2	Yes	1	No	0	2								55	2	61	2RHZE 4RH	6		Treatment complete	3	0	0	0
343		Male Ward	1	8		1	3	4	Yes	1	Extra-pulmonary	2	0	1		Yes	1	New	1	1	Yes	1	No	2	No	2	Yes	1	No	0	2								54	2		2RHZE/4RH	4		Died	1	1	1	1
448		Chest clinic	2	8		2	6	4	No	0	Pulmonary	1	0	0		No		Transfered In	4	3	Yes	1	No	2	No	2	No	2	No	0	1								72	3		2RHZE /4RH	6		Treatment complete	3	0	0	0
511		Chest clinic	1	8		1	4	4	Yes	1	Extra-pulmonary	2	0	0	12 mouths	Yes	1	Relapse	2	2	Yes	1	No	2	Yes	1	Yes	1	No	0	2								59	3	64	2RHZE/4RH	6		Treatment complete	3	0	0	0
532		male ward	1	8		1	2	4	No	0	Pulmonary	1	0	0		No		New	1	1	Yes	1	No	2	No	2	No	2	Yes	1	1								60	3	61	2RHZE/ 4RH	6		Treatment complete	3	0	0	0
557		Chest clinic	1	8		1	1	4	Yes	1	Pulmonary	1	0	0		Yes	1	New	1	1	Yes	1	No	2	No	2	No	2	Yes	1	1								55	2	70	2RHZE/4RH	6		Treatment complete	3	0	0	0
603		chest clinic	2	8		2	8	4	Yes	1	Pulmonary	1	0	0		Yes	1	New	1	1	Yes	1	No	2	No	2	No	2	Yes	1	1								100	3	106	2RHZE 4RH	6		Treatment complete	3	0	0	0
192		Chest clinic	1	8		1	4	4	Yes	1	Extra-pulmonary	2	0	0		Yes	1	Relapse	2	2	Yes	1	No	2	No	2	Yes	1	No	0	2								105	3	107	2RHZE /4RH	6		Treatment complete	3	0	0	0
308		Female Ward	2	8		2	3	4	Yes	1	Extra-pulmonary	2	0	0		Yes	1	New	1	1	Yes	1	No	2	No	2	Yes	1	No	0	2								40	2		2RHZE/4RH	6		Treatment complete	3	0	0	0
325			2	8		1	5	4	Yes	1	Pulmonary	1	0	0		Yes	1	Relapse	2	2	Yes	1	No	2	Yes	1	No	2	Yes	1	2								61	3	62	2RHZE/ 4RH	6		Treatment complete	3	0	0	0
445		Chest clinic	1	8		2	8	4	Yes	1	Pulmonary	1	0	0	12 mouths	Yes	1	Relapse	2	2	Yes	1	No	2	Yes	1	No	2	No	0	1								45	2	48	2RHZE/4RH	6		Treatment complete	3	0	0	0
559		Female Ward	2	8		1	4	4	Yes	1	Extra-pulmonary	2	0	1	12 mouths	Yes	1	New	1	1	No	2	No	2	No	2	Yes	1	No	0	2								48	2		2RHZE/4RH	0		Died	1	1	1	1
646		chest clinic	1	8		1	1	4	Yes	1	Pulmonary	1	0	0	2011-2011	Yes	1	Relapse	2	2	Yes	1	No	2	No	2	No	2	Yes	1	1								65	3	68	2RHZE 4RH	6		Treatment complete	3	0	0	0
183		Male ward	1	8		1	4	4	Yes	1	Extra-pulmonary	2	0	0		Yes	1	Relapse	2	2	Yes	1	No	2	No	2	Yes	1	No	0	2								63	3	72	2RHZE /4RH	6		Treatment complete	3	0	0	0
351		Obstrician and gynaecologist	2	8		2	1	4	No	0	Extra-pulmonary	2	0	0		No		o	7	3	Yes	1	No	2	No	2	Yes	1	No	0	2								54	2	58	2RHZE/ 4RH	6		Treatment complete	3	0	0	0
456		High compound	1	8		2	10	4	Yes	1	Pulmonary	1	0	0		Yes	1	New	1	1	Yes	1	No	2	No	2	No	2	Yes	1	2								80	3	82	2RHZE/4RH	6		Treatment complete	3	0	0	0
838		female admission ward	2	8		1	3	4	Yes	1	Extra-pulmonary	2	0	0	2007	Yes	1	relapse	2	2	Yes	1	No	2	No	2	Yes	1	No	0	2	48							27	1	30	2RHZE 4RH	6		Treatment complete	3	0	0	0
332		Chest clinic	1	8		2	7	4	Yes	1	Extra-pulmonary	2	0	0	12 mouths	Yes	1	o	7	4	Yes	1	No	2	No	2	Yes	1	No	0	2								59	3		2RHZE/4RH	6		Treatment complete	3	0	0	0
766		chest clinic	1	8		1	4	4	Yes	1	Pulmonary	1	0	0	2014-2014	Yes	1	new	1	1	Yes	1	No	2	No	2	No	2	Yes	1	1								81	3		2RHZE 4RH	6		Treatment complete	3	0	0	0
168			2	8		1	3	4	No	0	Extra-pulmonary	2	0	1		No		New	1	1	Yes	1	No	2	No	2	Yes	1	No	0	2									3		2RHZE /4RH			Died	1	1	1	0
174		Chest clinic	1	8		1	3	4	No	0	Pulmonary	1	0	0		No		New	1	1	Yes	1	No	2	No	2	No	2	Yes	1	1								47	2	48	2RHZE /4RH	6		Treatment complete	3	0	0	0
225		Chest clinic	1	8		2	1	4	No	0	Pulmonary	1	0	0		No		New	1	1	Yes	1	No	2	No	2	No	2	Yes	1	1								90.7	3	98	2RHZE /4RH	6		Treatment complete	3	0	0	0
345		Female ward	2	8		1	2	4	No	0	Pulmonary	1	0	0		No		Relapse	2	2	Yes	1	No	2	No	2	No	2	No	0	1								48	2	52	2RHZE/ 4RH	6		Treatment complete	3	0	0	0
452		Female Ward	2	8		1	6	4	Yes	1	Extra-pulmonary	2	0	0	12 mouths	Yes	1	New	1	1	Yes	1	No	2	No	2	Yes	1	No	0	2								45	2	48	2RHZE/4RH	6		Treatment complete	3	0	0	0
354		male ward	1	8		1	1	4	No	0	Pulmonary	1	0	0		No		New	1	1	Yes	1	No	2	No	2	No	2	No	0	1								47	2	52	2RHZE/ 4RH	6		Treatment complete	3	0	0	0
404		Chest clinic	1	8		1	2	4	No	0	Pulmonary	1	0	0		No		Relapse	2	2	Yes	1	No	2	Yes	1	No	2	Yes	1	2								43	2	43	2RHZE /4RH	6		Treatment complete	3	0	0	0
461		Opd	2	8		1	4	4	No	0	Pulmonary	1	0	0		No		New	1	1	Yes	1	No	2	No	2	No	2	Yes	1	2								52	2	55	2RHZE /4RH	6		Treatment complete	3	0	0	0
524		chest clinic	1	8		1	5	4	No	0	Extra-pulmonary	2	0	0		No		Relapse	2	2	Yes	1	No	2	No	2	Yes	1	No	0	2								61	3	65	2RHZE/ 4RH	6		Treatment complete	3	0	0	0
597		male admission ward	1	8		2	3	4	Yes	1	Extra-pulmonary	2	0	0		Yes	1	relapse	2	2	Yes	1	No	2	No	2	Yes	1	No	0	2								61.2	3	65	2RHZE 4RH	6		Treatment complete	3	0	0	0
379		chest clinic	1	8		2	3	4	Yes	1	Extra-pulmonary	2	0	0		Yes	1	Relapse	2	2	Yes	1	No	2	No	2	Yes	1	No	0	2								62	3	65	2RHZE/ 4RH	6		Treatment complete	3	0	0	0
438		Female Ward	2	8		1	4	4	Yes	1	Pulmonary	1	1	0	12 mouths	Yes	1	New	1	1	Yes	1	No	2	No	2	No	2	No	0	1								63	3		2RHZE/4RH			Died	1	1	1	1
495			1	8		2	3	4	No	0	Pulmonary	1	0	0		No		New	1	1	Yes	1	No	2	No	2	No	2	Yes	1	1								49	2	47	2RHZE/4RH	6		Treatment complete	3	0	0	0
520		OPD	1	8		2	6	4	No	0	Extra-pulmonary	2	0	1		No		New	1	1	Yes	1	No	2	No	2	No	2	Yes	1	1								44.8	2		2RHZE/ 4RH			Died	1	1	1	0
226		Chest clinic	1	8		1	5	4	Yes	1	Pulmonary	1	0	0		Yes	1	New	1	1	Yes	1	No	2	No	2	No	2	Yes	1	1								11.4	1	14	2RHZE 4RH	6		Treatment complete	3	0	0	0
382		chest clinic	1	8		1	0	4	Yes	1	Pulmonary	1	0	0		Yes	1	New	1	1	Yes	1	No	2	No	2	No	2	Yes	1	2								45	2	48	2RHZE/ 4RH	6		Treatment complete	3	0	0	0
442		Chest clinic	1	8		1	4	4	No	0	Pulmonary	1	0	0		No		New	1	1	Yes	1	No	2	No	2	No	2	Yes	1	2								56	2	62	2RHZE /4RH	6		Treatment complete	3	0	0	0
526		chest clinic	1	8		1	3	4	No	0	Pulmonary	1	0	0		No		New	1	1	Yes	1	No	2	No	2	No	2	No	0	1								64	3	68	2RHZE/ 4RH	6		Treatment complete	3	0	0	0
407		Female ward	2	8		1	5	4	Yes	1	Extra-pulmonary	2	0	0		Yes	1	New	1	1	Yes	1	No	2	No	2	Yes	1	No	0	2								42	2	45	2RHZE/ 4RH	6		Treatment complete	3	0	0	0
489		Chest clinic	1	8		1	4	4	No	0	Pulmonary	1	0	0		No		New	1	1	Yes	1	No	2	No	2	No	2	Yes	1	1								69	3	71	2RHZE /4RH	6		Treatment complete	3	0	0	0
826		Chest clinic	2	8		1	1	4	Yes	1	Extra-pulmonary	2	0	1		Yes	1	Relapse	2	2	Yes	1	No	2	Yes	1	Yes	1	No	0	2								46	2		2RHZE /4RH			Died	1	1	1	1
124		Cc	2	9		1	2	4	Yes	1	Pulmonary	1	0	0		Yes	1	R	3	2	Yes	1	No	2	Yes	1	No	2	Yes	1	2								70	3	81	2RHZE /4RH	6		Treatment complete	3	0	0	0
182		Chest clinic	1	9		1	4	4	No	0	Extra-pulmonary	2	0	0		No		New	1	1	No	2	No	2	No	2	Yes	1	Yes	1	2								39	2	42	2RHZE /4RH	6		Treatment complete	3	0	0	0
223		Chest clinic	2	9		2	6	4	No	0	Pulmonary	1	0	0		No		New	1	1	Yes	1	No	2	No	2	No	2	Yes	1	1								98	3	101	2RHZE /4RH	6		Treatment complete	3	0	0	0
324		Chest clinic	1	9		1	4	4	Yes	1	Pulmonary	1	1	0	12 mouths	Yes	1	New	1	1	Yes	1	No	2	No	2	No	2	Yes	1	2								44	2		2RHZE/4RH	0		Died	1	1	1	1
410		chest clinic	2	9		2	3	4	No	0	Pulmonary	1	0	0		No		New	1	1	Yes	1	No	2	No	2	No	2	Yes	1	2								24	1	26	2RHZE/ 4RH	6		Treatment complete	3	0	0	0
432		male ward	1	9		1	0	4	Yes	1	Extra-pulmonary	2	0	1		Yes	1	New	1	1	Yes	1	No	2	No	2	Yes	1	No	0	2								40	2		2RHZE/ 4RH			Died	1	1	1	1
509		Chest clinic	2	9		1	7	4	Yes	1	Pulmonary	1	0	0	12 mouths	Yes	1	New	1	1	Yes	1	No	2	No	2	No	2	Yes	1	1								60	3	62	2RHZE/4RH	6		Treatment complete	3	0	0	0
510		Chest clinic	1	9		1	7	4	Yes	1	Pulmonary	1	1	0	12 mouths	Yes	1	New	1	1	Yes	1	No	2	No	2	No	2	Yes	1	1								82	3		2RHZE/4RH	1		Died	1	1	1	1
530		chest clinic	2	9		2	6	4	No	0	Pulmonary	1	0	0		No		Relapse	2	2	Yes	1	No	2	No	2	No	2	Yes	1	1								70	3	75	2RHZE/ 4RH	6		Treatment complete	3	0	0	0
650		chest clinic	2	9		1	2	4	Yes	1	Extra-pulmonary	2	0	0	2018-2018	Yes	1	Relapse	2	2	Yes	1	No	2	Yes	1	Yes	1	No	0	2								70	3	81	2RHZE 4RH	6		Treatment complete	3	0	0	0
193		Chest clinic	1	9		1	6	2	Yes	1	Extra-pulmonary	2	0	0		Yes	1	New	1	1	No	2	No	2	No	2	Yes	1	No	0	2								65	3	67	2RHZE /4RH	6		Treatment complete	3	0	0	0
284			1	9		1	1	4	Yes	1	Extra-pulmonary	2	0	0	2005	Yes	1	New	1	1	Yes	1	No	2	No	2	Yes	1	Yes	1	2	26							55	2		2RHZE 4RH	6		Treatment complete	3	0	0	0
819		male admission ward	1	9		1	6	4	Yes	1	Pulmonary	1	1	0	2018-2018	Yes	1	relapse	2	2	Yes	1	No	2	No	2	No	2	No	0	1								54	2		2RHZE 4RH	6		Died	1	1	1	1
156		MAW	1	9		1	3	2	Yes	1	Pulmonary	1	0	0		Yes	1	R	2	2	Yes	1	No	2	No	2	No	2	Yes	1	1								65	3	66	2RHZE/4RH	6		Treatment complete	3	0	0	0
467		Male ward	1	9		2	2	4	No	0	Pulmonary	1	0	0		No		New	1	1	Yes	1	No	2	No	2	No	2	No	0	1								66	3		2RHZE /4RH	6		Treatment complete	3	0	0	0
491		OPD	2	9		2	1	4	No	0	Pulmonary	1	0	0		No		New	1	1	Yes	1	No	2	No	2	No	2	Yes	1	1								45.3	2		2RHZE/4RH	6		Treatment complete	3	0	0	0
529		chest clinic	2	9		1	6	4	No	0	Pulmonary	1	0	0		No		New	1	1	Yes	1	No	2	No	2	No	2	Yes	1	1								45	2	46	2RHZE/ 4RH	6		Treatment complete	3	0	0	0
808		Chest clinic	1	9		2	6	4	No	0	Pulmonary	1	0	0		No		New	1	1	Yes	1	No	2	No	2	No	2	Yes	1	1								58	2	62	2RHZE /4RH	6		Treatment complete	3	0	0	0
189		Chest clinic	1	9		1	7	4	Yes	1	Extra-pulmonary	2	0	0		Yes	1	Relapse	2	2	Yes	1	No	2	No	2	Yes	1	Yes	1	2								56	2	59	2RHZE /4RH	6		Treatment complete	3	0	0	0
238		male Surgical Ward	1	9		2	3	4	Yes	1	Extra-pulmonary	2	0	1		Yes	1	Relapse	2	2	Yes	1	No	2	No	2	Yes	1	No	0	2	2021							54	2		2RHZE 4RH			Died	1	1	1	1
305		chest clinic	1	9		2	0	4	No	0	Extra-pulmonary	2	0	0		No		New	1	1	Yes	1	No	2	No	2	Yes	1	No	0	2								65	3		2RHZE/ 4RH	6		Treatment complete	3	0	0	0
440		Chest clinic	2	9		1	7	4	No	0	Extra-pulmonary	2	0	0		Yes		New	1	1	Yes	1	No	2	No	2	Yes	1	No	0	2								53	2		2RHZE/4RH	6		Treatment complete	3	0	0	0
450		Chest clinic	1	9		2	0	4	No	0	Extra-pulmonary	2	0	0		No		Relapse	2	2	Yes	1	No	2	No	2	Yes	1	No	0	2								65	3		2RHZE /4RH	6		Treatment complete	3	0	0	0
542		male ward	1	9		2	5	4	Yes	1	Extra-pulmonary	2	0	0		Yes	1	Relapse	2	2	Yes	1	No	2	No	2	Yes	1	No	0	2								46	2	50	2RHZE/ 4RH	6		Treatment complete	3	0	0	0
807			1	9		2	3	4	No	0	Pulmonary	1	0	0		No		New	1	1	Yes	1	No	2	No	2	No	2	Yes	1	1								48	2	52	2RHZE /4RH	6		Treatment complete	3	0	0	0
195			1	9		1	6	4	No	0	Pulmonary	1	0	0		No		New	1	1	Yes	1	No	2	No	2	No	2	Yes	1	2								47	2	48	2RHZE /4RH	6		Treatment complete	3	0	0	0
273		ART clinic	2	9		1	3	4	Yes	1	Extra-pulmonary	2	0	0		Yes	1	Relapse	2	2	Yes	1	No	2	No	2	Yes	1	No	0	2								65	3	66	2RHZE 4RH	6		Treatment complete	3	0	0	0
457		Chest clinic	1	9		1	4	4	No	0	Pulmonary	1	0	0		No		New	1	1	Yes	1	No	2	No	2	No	2	Yes	1	2								50	2		2RHZE /4RH	6		Treatment complete	3	0	0	0
767		chest clinic	2	9		1	5	4	Yes	1	Pulmonary	1	0	0	2006-2006	Yes	1	New	1	1	Yes	1	No	2	No	2	No	2	Yes	1	1								55	2	56	2RHZE 4RH	6		Treatment complete	3	0	0	0
237		Female admission ward	2	9		1	3	4	Yes	1	Pulmonary	1	1	0		Yes	1	Relapse	2	2	Yes	1	No	2	No	2	No	2	No	0	1					51				3		2RHZE 4RH			Died	1	1	1	1
412		chest clinic	1	9		2	2	4	No	0	Pulmonary	1	0	0		No		New	1	1	Yes	1	No	2	No	2	No	2	Yes	1	2								84.2	3		2RHZE/ 4RH	3		Treatment complete	3	0	0	0
339		chest clinic	1	9		2	5	4	No	0	Pulmonary	1	0	0		No		Relapse	2	2	Yes	1	No	2	No	2	No	2	Yes	1	2								50	2		2RHZE/ 4RH	6		Treatment complete	3	0	0	0
357		chest clinic	2	9		2	4	4	No	0	Pulmonary	1	0	0		No		New	1	1	Yes	1	No	2	No	2	No	2	Yes	1	2								61	3	63	2RHZE/ 4RH	6		Treatment complete	3	0	0	0
389		chest clinic	2	9		1	1	4	Yes	1	Pulmonary	1	0	0		Yes	1	New	1	1	Yes	1	No	2	No	2	No	2	Yes	1	2								84	3	87	2RHZE/ 4RH	6		Treatment complete	3	0	0	0
207		Male ward	1	9		1	3	4	No	0	Extra-pulmonary	2	0	0		No		o	7	4	Yes	1	No	2	No	2	Yes	1	No	0	2								61	3	63	2RHZE /4RH	6		Treatment complete	3	0	0	0
482		Chest clinic	1	9		1	6	4	No	0	Pulmonary	1	0	0		No		New	1	1	Yes	1	No	2	No	2	No	2	Yes	1	1								45	2	49	2RHZE /4RH	6		Treatment complete	3	0	0	0
222		Female ward	2	9		2	0	4	No	0	Extra-pulmonary	2	0	0		Yes		New	1	1	Yes	1	No	2	No	2	Yes	1	No	0	2								46	2	48.2	2RHZE /4RH	6		Treatment complete	3	0	0	0
478		Paeds	1	9		2	5	4	No	0	Pulmonary	1	1	0		No		New	1	1	Yes	1	No	2	No	2	No	2	Yes	1	1								42	2		2RHZE /4RH	2		Died	1	1	1	0
162		Chest clinic	1	9		1	11	4	No	0	Extra-pulmonary	2	0	0		No		New	1	1	Yes	1	Yes	1	No	2	Yes	1	No	0	2								63	3	66	2RHZE /4RH	6		Treatment complete	3	0	0	0
443		Chest clinic	2	9		1	8	4	No	0	Pulmonary	1	0	0		No		New	1	1	Yes	1	No	2	No	2	No	2	Yes	1	2								43	2	46	2RHZE /4RH	6		Treatment complete	3	0	0	0
539		male ward	1	9		1	4	4	Yes	1	Extra-pulmonary	2	0	0		Yes	1	New	1	1	Yes	1	No	2	No	2	Yes	1	No	0	2								45	2		2RHZE/ 4RH	6		Treatment complete	3	0	0	0
337		chest clinic	2	9		2	6	4	No	0	Pulmonary	1	1	0		No		New	1	1	Yes	1	No	2	No	2	No	2	Yes	1	2								36	2		2RHZE/ 4RH	1		Died	1	1	1	0
473		Chest clinic	1	9		2	6	4	No	0	Pulmonary	1	0	0		No		New	1	1	Yes	1	No	2	No	2	No	2	Yes	1	2								52.9	2	55	2RHZE /4RH	6		Treatment complete	3	0	0	0
525		chest clinic	1	9		2	2	4	No	0	Pulmonary	1	0	0		No		New	1	1	Yes	1	No	2	No	2	No	2	Yes	1	1								60	3	63	2RHZE/ 4RH	6		Treatment complete	3	0	0	0
198		Male ward	1	9		1	27	2	No	0	Extra-pulmonary	2	0	0		No		New	1	1	Yes	1	No	2	No	2	Yes	1	No	0	2								63	3	61	2RHZE /4RH	6		Treatment complete	3	0	0	0
206			2	9		2	3	4	No	0	Pulmonary	1	0	0		No		New	1	1	Yes	1	No	2	No	2	No	2	Yes	1	2								40	2	45	2RHZE /4RH	6		Treatment complete	3	0	0	0
496		Male Ward	1	9		1	9	4	No	0	Pulmonary	1	0	0		No		o	7	4	Yes	1	No	2	No	2	No	2	Yes	1	1								58	2	59	2RHZE/4RH	6		Treatment complete	3	0	0	0
204		Chest clinic	1	9		2	4	4	No	0	Pulmonary	1	0	0		No		New	1	1	Yes	1	No	2	No	2	No	2	Yes	1	2								45	2	47	2RHZE /4RH	6		Treatment complete	3	0	0	0
359		chest clinic	1	9		2	2	4	No	0	Pulmonary	1	0	0		No		New	1	1	Yes	1	No	2	No	2	No	2	Yes	1	2								51.3	2	36	2RHZE/ 4RH	6		Treatment complete	3	0	0	0
363		male ward	1	9		2	5	4	No	0	Pulmonary	1	0	0		No		Relapse	2	2	Yes	1	No	2	No	2	No	2	Yes	1	2								98	3	100	2RHZE/ 4RH	6		Treatment complete	3	0	0	0
378		male ward	1	9		2	4	4	No	0	Extra-pulmonary	2	0	1		No		New	1	1	Yes	1	No	2	No	2	Yes	1	No	0	2								50	2		2RHZE/ 4RH	5		Died	1	1	1	0
377		Chest clinic	1	9		2	3	4	No	0	Pulmonary	1	0	0		No		o	7	3	Yes	1	No	2	No	2	No	2	Yes	1	2								56.7	2	57	2RHZE/4RH	6		Treatment complete	3	0	0	0
409		chest clinic	2	9		2	6	4	Yes	1	Pulmonary	1	0	0		Yes	1	Relapse	2	2	Yes	1	No	2	Yes	1	No	2	Yes	1	2								59.3	3		2RHZE/ 4RH	6		Treatment complete	3	0	0	0
[truncated: 20 more columns]

## Sheet: Sheet2
age cat
1	<4
2	>5-14
3	15-24
4	25-34
5	35-44
6	45-54
7	55-64
8	>65

## Sheet: pEDS
	Survey Identifier	sex_code	age_cat	Marital status	residence_code	Number of contacts	Occupation	PLWH	Plwh_code	Type of TB	typetb_code	ptb_mortality	DSS_TB _mortality	Period between diagnosis and ART initiation in days	Started CPT	cpt_code	Patient type	patient_type	patient_type_code1	Diagnosis used geneXpert	dx_xpertgene	Smear done	smear_code	CULTURE DONE	culture_code	LAM done	lam_code	Xray done	cxr_code	type_diagnosis_clinical1,bact_2	HIV VL	ART	SBP	DBP	Weight	Height	BMI	Weight_at starting_of_treatment	Weight_at starting_of_treatment_catergo	Weight_at_ end_ of_treatment	TB regimen	TB Treatment duration (months)	TB Treatment duration (months)_code	Treatment outcome	treatment_outcome	outcome_unsuccess1,sucees:0	outcome_death	outcome_deathHiv1:hivnon2	DOT Plan
741		1	1		1	8		No	0	Extra-pulmonary	2	0	0		No		New	1	1	Yes	1	No	2	No	2	Yes	1	No	0	2								3.2	1		2RHZE /4RH	5		Treatment failure	4	1	0	0	C
796		1	1		2	3	4	No	0	Extra-pulmonary	2	0	0		No		New	1	1	No	2	No	2	No	2	Yes	1	No	0	2								5	1	10	2RHZE /4RH	6		Treatment complete	3	0	0	0	C
696		2	1		1	6	4	No	0	Pulmonary	1	0	0		No		New	1	1	Yes	1	No	2	No	2	No	2	No	0	1								5.5	1	6.1	2RHZE /4RH	6		Treatment complete	3	0	0	0	R
776		2	1		1	8	4	No	0	Extra-pulmonary	2	0	0		No		New	1	1	Yes	1	No	2	No	2	Yes	1	No	0	2								4.1	1	6.6	2RHZE /4RH	6		Treatment complete	3	0	0	0	C
621		2	1		1	5	4	No	0	Extra-pulmonary	2	0	0		No		New	1	1	Yes	1	No	2	No	2	Yes	1	No	0	2								9	1		2RHZE /4RH	6		Treatment complete	3	0	0	0	R
676		1	1		2	4	4	No	0	Extra-pulmonary	2	0	0		No		New	1	1	Yes	1	No	2	No	2	Yes	1	No	0	2								3.1	1	3.7	2RHZE /4RH	6		Treatment complete	3	0	0	0	C
704		2	1		2	5	4	No	0	Pulmonary	1	0	0		No		New	1	1	Yes	1	No	2	No	2	No	2	No	0	1								3.7	1	4	2RHZE /4RH	6		Treatment complete	3	0	0	0	C
713		2	1		2	7	4	No	0	Extra-pulmonary	2	0	0		No		New	1	1	Yes	1	No	2	No	2	Yes	1	No	0	2								3.2	1		2RHZE /4RH	5		Treatment complete	3	0	0	0	C
658		1	1		1	6	4	No	0	Pulmonary	1	0	0		No		New	1	1	Yes	1	No	2	No	2	No	2	Yes	1	1								3.3	1		2RHZE /4RH	6		Treatment complete	3	0	0	0	C
672		1	1		2	2	4	No	0	Pulmonary	1	0	0		No		New	1	1	Yes	1	No	2	No	2	No	2	Yes	1	1								7.2	1	7.3	2RHZE /4RH	6		Treatment complete	3	0	0	0	C
695		1	1		1	8	4	No	0	Extra-pulmonary	2	0	0		No		o	7	4	Yes	1	No	2	No	2	Yes	1	No	0	2								5.4	1		2RHZE /4RH	6		Treatment complete	3	0	0	0	C
708		2	1		2	8	4	No	0	Pulmonary	1	0	0		No		New	1	1	Yes	1	No	2	No	2	No	2	No	0	1								4.8	1	5.6	2RHZE /4RH	6		Treatment complete	3	0	0	0	R
744		1	1		1	5	4	No	0	Extra-pulmonary	2	0	0		No		New	1	1	Yes	1	No	2	No	2	Yes	1	No	0	2								5.5	1	9.4	2RHZE /4RH	6		Treatment complete	3	0	0	0	C
718		2	1		1	3	4	No	0	Pulmonary	1	0	0		No		New	1	1	Yes	1	No	2	No	2	No	2	No	0	1								5	1	9	2RHZE /4RH	6		Treatment complete	3	0	0	0	C
580		1	1		1	4	4			Pulmonary	1	0	0				Treatment after lost to follow up	5	3	Yes	1	No	2		2	No	2	Yes	1	1								4.5	1	6	2RHZE /4RH	6		Treatment complete	3	0	0		C
664		2	1		2	7	4	No	0	Pulmonary	1	0	0		No		New	1	1	Yes	1	No	2	No	2	No	2	Yes	1	1								5.3	1		2RHZE /4RH	6		Treatment complete	3	0	0	0	C
725		2	1		1	3	4	No	0	Extra-pulmonary	2	0	1		No		Relapse	2	2	Yes	1	No	2	No	2	Yes	1	No	0	2								4.5	1		2RHZE /4RH	1		Died	1	1	1	0	C
737		1	1		1	3	4	No	0	Extra-pulmonary	2	0	0		No		New	1	1	Yes	1	No	2	No	2	Yes	1	No	0	2								5.2	1	8.3	2RHZE /4RH	6		Treatment complete	3	0	0	0	C
757		1	1		2	6	4	No	0	Extra-pulmonary	2	0	1		No		New	1	1	Yes	1	No	2	No	2	Yes	1	No	0	2								7	1		2RHZE /4RH			Died	1	1	1	0	C
581		1	1		1	3	4	Yes	1	Pulmonary	1	0	0		Yes	1	New	1	1	Yes	1	No	2	No	2	No	2	Yes	1	1								16	1	25	2RHZE /4RH	6		Treatment complete	3	0	0	0	C
663		2	1		2	4	4	No	0	Extra-pulmonary	2	0	0		No		New	1	1	Yes	1	No	2	No	2	Yes	1	Yes	1	2								6	1		2RHZE /4RH	6		Treatment complete	3	0	0	0	C
666		1	1		1	3	4	No	0	Pulmonary	1	0	0		No		New	1	1	Yes	1	No	2	No	2	No	2	Yes	1	1								9.2	1		2RHZE /4RH	6		Treatment complete	3	0	0	0	R
670		1	1		2	4	4	No	0	Extra-pulmonary	2	0	0		No		New	1	1	Yes	1	No	2	No	2	Yes	1	Yes	1	2								6.4	1	8.1	2RHZE /4RH	6		Treatment complete	3	0	0	0	R
586		1	1		2	4	4	No	0	Pulmonary	1	0	0		No		New	1	1	Yes	1	No	2	No	2	No	2	Yes	1	1								11	1	13	2RHZE /4RH	6		Treatment complete	3	0	0	0	C
786		2	1		1	0	4	No	0	Extra-pulmonary	2	0	0		No		New	1	1	Yes	1	No	2	No	2	Yes	1	No	0	2								6.3	1	9.8	2RHZE /4RH	6		Treatment complete	3	0	0	0	C
703		1	1		1	5	4	No	0	Extra-pulmonary	2	0	0		No		New	1	1	Yes	1	No	2	No	2	Yes	1	No	0	2								8.5	1	9	2RHZE /4RH	6		Treatment complete	3	0	0	0	C
751		2	1		1	4	4	No	0	Extra-pulmonary	2	0	0		No		New	1	1	Yes	1	No	2	No	2	Yes	1	No	0	2								6.2	1	8.9	2RHZE /4RH	6		Treatment complete	3	0	0	0	C
573		1	1		1	4	4	No	0	Pulmonary	1	0	0		No		New	1	1	Yes	1	No	2	No	2	No	2	Yes	1	1								7.2	1	10	2RHZE /4RH	6		Treatment complete	3	0	0	0	C
574		2	1		2	4	4	Yes	1	Extra-pulmonary	2	0	0		Yes	1	New	1	1	Yes	1	No	2	No	2	Yes	1	No	0	2								7.2	1	9	2RHZE /4RH	5		Treatment complete	3	0	0	0	C
578		1	1		2	6	4	No	0	Pulmonary	1	0	0		No		New	1	1	Yes	1	No	2	No	2	No	2	Yes	1	1								6.7	1	8	2RHZE /4RH	6		Treatment complete	3	0	0	0	C
583		2	1		2	9	4	No	0	Extra-pulmonary	2	0	0		No		New	1	1	Yes	1	No	2	No	2	Yes	1	Yes	1	2								5.7	1		2RHZE /4RH	3		Treatment complete	3	0	0	0	C
584		2	1		2	9	4	No	0	Extra-pulmonary	2	0	0		No		New	1	1	Yes	1	No	2	No	2	Yes	1	Yes	1	2								5.7	1		2RHZE /4RH	3		Treatment complete	3	0	0	0	C
585		2	1		2	4	4	No	0	Extra-pulmonary	2	0	0		No		New	1	1	Yes	1	No	2	No	2	Yes	1	Yes	1	2								8.7	1	10	2RHZE /4RH	3		Treatment complete	3	0	0	0	C
588		1	1		2	3	4	Yes	1	Extra-pulmonary	2	0	0		No	2	New	1	1	Yes	1	No	2	No	2	Yes	1	No	0	2								6.9	1	9.4	2RHZE /4RH	6		Treatment complete	3	0	0	0	R
611		1	1		1	4	4	No	0	Extra-pulmonary	2	0	0		Yes		Relapse	2	2	Yes	1	No	2	No	2	Yes	1	No	0	2								4.6	1	6.1	2RHZE /4RH	6		Treatment complete	3	0	0	0	C
616		2	1		1	3	4	No	0	Extra-pulmonary	2	0	0		No		New	1	1	Yes	1	No	2	No	2	Yes	1	No	0	2								6.2	1	8	2RHZE /4RH	6		Treatment complete	3	0	0	0	C
617		2	1		2	4	4	No	0	Extra-pulmonary	2	0	0		No		New	1	1	Yes	1	No	2	No	2	Yes	1	No	0	2								8.7	1	10	2RHZE /4RH	6		Treatment complete	3	0	0	0	v
625		2	1		2	4	4	Yes	1	Extra-pulmonary	2	0	0		Yes	1	New	1	1	Yes	1	No	2	No	2	Yes	1	No	0	2								7.4	1	8	2RHZE /4RH	6		Treatment complete	3	0	0	0	C
631		1	1		1	10	4	No	0	Pulmonary	1	0	0		No		New	1	1	Yes	1	No	2	No	2	No	2	No	0	1								7.5	1	10	2RHZE /4RH	6		Treatment complete	3	0	0	0	C
632		1	1		2	3	4	No	0	Extra-pulmonary	2	0	0		No		New	1	1	Yes	1	No	2	No	2	Yes	1	Yes	1	2								6	1	8	2RHZE /4RH	6		Treatment complete	3	0	0	0	R
657		1	1		1	5	4	No	0	Extra-pulmonary	2	0	0		No		New	1	1	Yes	1	No	2	No	2	Yes	1	No	0	2								9.2	1		2RHZE /4RH	6		Treatment complete	3	0	0	0	C
660		1	1		2	3	4	Yes	1	Pulmonary	1	0	0		Yes	1	o	7	4	Yes	1	No	2	No	2	No	2	Yes	1	1								9	1	10	2RHZE /4RH	6		Treatment complete	3	0	0	0	C
665		1	1		1	6	4	No	0	Pulmonary	1	0	0		No		New	1	1	Yes	1	No	2	No	2	No	2	Yes	1	1								4.5	1		2RHZE /4RH	6		Treatment complete	3	0	0	0	R
669		2	1		2	5	4	No	0	Pulmonary	1	0	0		No		New	1	1	Yes	1	No	2	No	2	No	2	No	0	1								8.2	1	16	2RHZE /4RH	6		Treatment complete	3	0	0	0	C
677		1	1		1	3	4			Pulmonary	1	0	0				New	1	1	Yes	1	No	2	No	2	No	2	Yes	1	1								8.3	1		2RHZE /4RH	6		Treatment complete	3	0	0		C
678		1	1		2	2	4	No	0	Extra-pulmonary	2	0	0		No		New	1	1	Yes	1	No	2	No	2	Yes	1	No	0	2								7.5	1	4.6	2RHZE /4RH	6		Treatment complete	3	0	0	0	C
680		2	1		2	4	4	No	0	Pulmonary	1	0	0		No		New	1	1	Yes	1	No	2	No	2	No	2	No	0	1								7.5	1	8	2RHZE /4RH	6		Treatment complete	3	0	0	0	C
686		1	1		2	8	4	No	0	Pulmonary	1	0	0		No		New	1	1	Yes	1	No	2	No	2	No	2	No	0	1								7.6	1	9.8	2RHZE /4RH	6		Treatment complete	3	0	0	0	R
687		1	1		2	8	4	No	0	Pulmonary	1	0	0		No		New	1	1	Yes	1	No	2	No	2	No	2	No	0	1								7.6	1	9.8	2RHZE /4RH	6		Treatment complete	3	0	0	0	R
688		1	1		2	4	4	No	0	Pulmonary	1	0	0		No		New	1	1	Yes	1	No	2	No	2	No	2	No	0	1								8.1	1	9	2RHZE /4RH	6		Treatment complete	3	0	0	0	C
691		1	1		1	2	4	No	0	Pulmonary	1	0	0		No		New	1	1	Yes	1	No	2	No	2	No	2	No	0	1								2.2	1	2.5	2RHZE /4RH	6		Treatment complete	3	0	0	0	C
697		1	1		1	5	4	No	0	Extra-pulmonary	2	0	0		No		New	1	1	Yes	1	No	2	No	2	Yes	1	No	0	2								6.1	1	7	2RHZE /4RH	6		Treatment complete	3	0	0	0	R
698		1	1		1	5	4	yes	1	Pulmonary	1	1	0			3	New	1	1	Yes	1	No	2	No	2	No	2	Yes	1	1								6.9	1		2RHZE /4RH			Died	1	1	1	1	C
710		1	1		2	2	4	No	0	Pulmonary	1	0	0		No		New	1	1	Yes	1	No	2	No	2	No	2	No	0	1								49	2	52	2RHZE /4RH	6		Treatment complete	3	0	0	0	C
714		2	1		2	2	4	No	0	Pulmonary	1	0	0		No		New	1	1	Yes	1	No	2	No	2	No	2	No	0	1								6.9	1		2RHZE /4RH	5		Treatment complete	3	0	0	0	R
722		2	1		2	5	4	No	0	Extra-pulmonary	2	0	0		No		New	1	1	Yes	1	No	2	No	2	Yes	1	No	0	2								8.4	1	10	2RHZE /4RH	6		Treatment complete	3	0	0	0	C
730		1	1		1	2	4	No	0	Extra-pulmonary	2	0	0		No		New	1	1	Yes	1	No	2	No	2	Yes	1	No	0	2								6.8	1	10	2RHZE /4RH	2		Treatment complete	3	0	0	0	R
734		2	1		2	2	4	No	0	Extra-pulmonary	2	0	0		No		New	1	1	Yes	1	No	2	No	2	Yes	1	No	0	2								8.2	1	12	2RHZE /4RH	6		Treatment complete	3	0	0	0	C
735		1	1		2	2	4	No	0	Extra-pulmonary	2	0	0		No		New	1	1	Yes	1	No	2	No	2	Yes	1	No	0	2								10	1	14	2RHZE /4RH	6		Treatment complete	3	0	0	0	C
736		1	1		2	7	4	No	0	Extra-pulmonary	2	0	0		No		New	1	1	Yes	1	No	2	No	2	Yes	1	No	0	2								6.5	1		2RHZE /4RH	6		Treatment complete	3	0	0	0	C
738		2	1		2	3	4	No	0	Extra-pulmonary	2	0	0		No		New	1	1	Yes	1	No	2	No	2	Yes	1	No	0	2								6.6	1	9.1	2RHZE /4RH	6		Treatment complete	3	0	0	0	C
740		2	1		1	3	4	No	0	Extra-pulmonary	2	0	0		No		New	1	1	Yes	1	No	2	No	2	Yes	1	No	0	2								8	1		2RHZE /4RH	2		Treatment complete	3	0	0	0	C
747		2	1		1	5	4	No	0	Extra-pulmonary	2	0	0		No		New	1	1	Yes	1	No	2	No	2	Yes	1	No	0	2								11.5	1		2RHZE /4RH	6		Treatment complete	3	0	0	0	C
748		1	1		2	6	4	No	0	Extra-pulmonary	2	0	0		No		New	1	1	Yes	1	No	2	No	2	Yes	1	No	0	2								5.3	1	8	2RHZE /4RH	6		Treatment complete	3	0	0	0	C
750		1	1		1	3	4	No	0	Extra-pulmonary	2	0	0		No		New	1	1	Yes	1	No	2	No	2	Yes	1	No	0	2								7.6	1	8.9	2RHZE /4RH	6		Treatment complete	3	0	0	0	C
752		1	1		2	6	4	No	0	Extra-pulmonary	2	0	0		No		New	1	1	Yes	1	No	2	No	2	Yes	1	No	0	2								7	1	9	2RHZE /4RH	6		Treatment complete	3	0	0	0	C
753		2	1		1	4	4	No	0	Extra-pulmonary	2	0	1		No		New	1	1	Yes	1	No	2	No	2	Yes	1	No	0	2								8	1		2RHZE /4RH			Died	1	1	1	0	C
755		1	1		2	4	4	No	0	Extra-pulmonary	2	0	0		No		New	1	1	Yes	1	No	2	No	2	Yes	1	No	0	2								9.2	1	13	2RHZE /4RH	6		Treatment complete	3	0	0	0	C
756		2	1		2	4	4	No	0	Extra-pulmonary	2	0	0		No		New	1	1	Yes	1	No	2	No	2	Yes	1	No	0	2								6.5	1	9.9	2RHZE /4RH	6		Treatment complete	3	0	0	0	C
759		2	1		1	6	4			Extra-pulmonary	2	0	0				New	1	1	Yes	1	No	2	No	2	Yes	1	No	0	2								8.7	1	11.5	2RHZE /4RH	6		Treatment complete	3	0	0	0	C
770		2	1		1	3	4	No	0	Extra-pulmonary	2	0	0		No		New	1	1	Yes	1	No	2	No	2	Yes	1	No	0	2								8.1	1		2RHZE /4RH	6		Treatment complete	3	0	0	0	C
778		2	1		1	9	4	No	0	Extra-pulmonary	2	0	0		No		New	1	1	Yes	1	No	2	No	2	Yes	1	No	0	2								8.4	1	12.9	2RHZE /4RH	6		Treatment complete	3	0	0	0	C
779		2	1		1	11	4	No	0	Extra-pulmonary	2	0	0		No		New	1	1	Yes	1	No	2	No	2	Yes	1	No	0	2								8.3	1	10	2RHZE /4RH	6		Treatment complete	3	0	0	0	C
782		2	1		2	6	4	Yes	1	Extra-pulmonary	2	0	0		Yes	1	Relapse	2	2	Yes	1	No	2	No	2	Yes	1	No	0	2								6.2	1		2RHZE /4RH	6		Treatment complete	3	0	0	0	C
783		2	1		1	4	4	No	0	Extra-pulmonary	2	0	0		No		New	1	1	Yes	1	No	2	No	2	Yes	1	No	0	2								6.8	1	10.8	2RHZE /4RH	6		Treatment complete	3	0	0	0	C
787		2	1		2	4	4	No	0	Extra-pulmonary	2	0	0		No		New	1	1	Yes	1	No	2	No	2	Yes	1	No	0	2								6.8	1	10	2RHZE /4RH	6		Treatment complete	3	0	0	0	C
792		1	1		1	4	4	No	0	Extra-pulmonary	2	0	0		No		New	1	1	Yes	1	No	2	No	2	Yes	1	No	0	2								8.2	1	11.1	2RHZE /4RH	6		Treatment complete	3	0	0	0	C
797		2	1		1	4	4	Yes	1	Extra-pulmonary	2	0	0		Yes	1	New	1	1	No	2	No	2	No	2	Yes	1	No	0	2								8.6	1	10	2RHZE /4RH	6		Treatment complete	3	0	0	0	C
798		1	1		2	3	4	Yes	1	Extra-pulmonary	2	0	1		Yes	1	New	1	1	Yes	1	No	2	No	2	Yes	1	No	0	2									3					Died	1	1	1	1	C
800		2	1		2	4	4	Yes	1	Extra-pulmonary	2	0	0		Yes	1	New	1	1	Yes	1	No	2	No	2	Yes	1	No	0	2								6.3	1		2RHZE /4RH	2		Treatment complete	3	0	0	0	C
566		2	1		1	4	4	No	0	Extra-pulmonary	2	0	0		No		New	1	1	Yes	1	No	2	No	2	Yes	1	No	0	2								10	1	15	2RHZE /4RH	6		Treatment complete	3	0	0	0	R
608		2	1		2	7	4	No	0	Extra-pulmonary	2	0	0		No		New	1	1	Yes	1	No	2	No	2	Yes	1	No	0	2								6.5	1	10.1	2RHZE /4RH	6		Treatment complete	3	0	0	0	C
609		2	1		1	3	4	Yes	1	Extra-pulmonary	2	0	0		Yes	1	New	1	1	Yes	1	No	2	No	2	Yes	1	No	0	2								6.2	1	8.1	2RHZE /4RH	6		Treatment complete	3	0	0	0	C
615		2	1		1	5	4			Pulmonary	1	0	0				Treatment after lost to follow up	5	3	Yes	1	No	2	No	2	No	2	Yes	1	1									3		2RHZE /4RH	6		Treatment complete	3	0	0		C
622		1	1		2	4	4			Pulmonary	1	0	0				Relapse	2	2	Yes	1	No	2	No	2	No	2	No	0	1								7.4	1	10.1	2RHZE /4RH	6		Treatment complete	3	0	0		C
654		1	1		2	2	4	No	0	Pulmonary	1	0	0		No		New	1	1	Yes	1	No	2	No	2	No	2	Yes	1	1								11.3	1	14.3	2RHZE /4RH	6		Treatment complete	3	0	0	0	R
656		2	1		2	3	4	Yes	1	Extra-pulmonary	2	0	0		Yes	1	Relapse	2	2	Yes	1	No	2	Yes	1	Yes	1	Yes	1	2								11.5	1	15	2RHZE /4RH	6		Treatment complete	3	0	0	0	C
659		1	1		1	5	4	No	0	Pulmonary	1	0	0		No		New	1	1	Yes	1	No	2	No	2	No	2	No	0	1								9.8	1	10	2RHZE /4RH	6		Treatment complete	3	0	0	0	C
662		2	1		2	9	4	No	0	Pulmonary	1	0	0		No		New	1	1	Yes	1	No	2	No	2	No	2	Yes	1	1								8.3	1		2RHZE /4RH	6		Treatment complete	3	0	0	0	C
667		1	1		2	7	4	No	0	Extra-pulmonary	2	0	0		No		New	1	1	Yes	1	No	2	No	2	Yes	1	Yes	1	2								12	1		2RHZE /4RH	6		Treatment complete	3	0	0	0	C
674		1	1		1	5	4	Yes	1	Pulmonary	1	0	0		Yes	1	o	7	4	Yes	1	No	2	No	2	No	2	No	0	1								11.4	1	14	2RHZE /4RH	6		Treatment complete	3	0	0	0	R
681		1	1		2	7	4	No	0	Pulmonary	1	0	0		No		New	1	1	Yes	1	No	2	No	2	No	2	No	0	1								9.2	1	10	2RHZE /4RH	6		Treatment complete	3	0	0	0	R
733		2	1		2	4	4	No	0	Extra-pulmonary	2	0	0		No		New	1	1	Yes	1	No	2	No	2	Yes	1	No	0	2								6.3	1	10	2RHZE /4RH	6		Treatment complete	3	0	0	0	C
745		2	1		1	1	4	No	0	Extra-pulmonary	2	0	0		No		New	1	1	Yes	1	No	2	No	2	Yes	1	No	0	2								9.5	1	12.7	2RHZE /4RH	6		Treatment complete	3	0	0	0	C
746		2	1		1	2	4	No	0	Extra-pulmonary	2	0	0		No		New	1	1	Yes	1	No	2	No	2	Yes	1	No	0	2								7.3	1		2RHZE /4RH	6		Treatment complete	3	0	0	0	C
771		1	1		1	3	4	No	0	Extra-pulmonary	2	0	0		No		New	1	1	Yes	1	No	2	No	2	Yes	1	No	0	2								9.1	1		2RHZE /4RH	6		Treatment complete	3	0	0	0	C
772		1	1		2	4	4	No	0	Extra-pulmonary	2	0	0		No		New	1	1	Yes	1	No	2	No	2	Yes	1	No	0	2								5.8	1	9.1	2RHZE /4RH	6		Treatment complete	3	0	0	0	C
775		2	1		1	2	4			Extra-pulmonary	2	0	0				New	1	1	Yes	1	No	2	No	2	Yes	1	No	0	2								8.9	1	11.3	2RHZE /10RH	8		Treatment complete	3	0	0	0	C
785		1	1		2	4	4	Yes	1	Extra-pulmonary	2	0	0		Yes	1	New	1	1	Yes	1	No	2	No	2	Yes	1	No	0	2								6.8	1	12	2RHZE /4RH	6		Treatment complete	3	0	0	0	C
793		2	1		1	3	4	No	0	Extra-pulmonary	2	0	0		No		New	1	1	Yes	1	No	2	No	2	Yes	1	No	0	2								16.9	1	20	2RHZE /4RH	6		Treatment complete	3	0	0	0	R
565		2	1		1	4	4	No	0	Extra-pulmonary	2	0	0		No		New	1	1	Yes	1	No	2	No	2	No	2	Yes	1	1								17.2	1	20	2RHZE /4RH	6		Treatment complete	3	0	0	0	R
655		1	1		1	4	4	No	0	Extra-pulmonary	2	0	0		No		New	1	1	Yes	1	No	2	No	2	Yes	1	No	0	2								13.9	1	16	2RHZE /4RH	6		Treatment complete	3	0	0	0	C
668		2	1		1	2	4	No	0	Pulmonary	1	0	0		No		New	1	1	Yes	1	No	2	No	2	No	2	Yes	1	1								14	1	15.1	2RHZE /4RH	6		Treatment complete	3	0	0	0	C
684		1	1		2	7	4	No	0	Pulmonary	1	0	0		No		New	1	1	Yes	1	No	2	No	2	No	2	No	0	1								12.9	1	13.6	2RHZE /4RH	6		Treatment complete	3	0	0	0	C
712		2	1		1	5	4	Yes	1	Pulmonary	1	0	0		Yes	1	New	1	1	Yes	1	No	2	No	2	No	2	No	0	1								10	1		2RHZE /4RH	6		Treatment complete	3	0	0	0	C
723		1	1		1	3	4	No	0	Pulmonary	1	0	0		No		New	1	1	Yes	1	No	2	No	2	No	2	No	0	1								15	1	17	2RHZE /4RH	6		Treatment complete	3	0	0	0	R
769		2	1		2	5	4	No	0	Extra-pulmonary	2	0	0		No		New	1	1	Yes	1	No	2	No	2	Yes	1	No	0	2								3.6	1	6.5	2RHZE /4RH	6		Treatment complete	3	0	0	0
791		1	1		1	3	4			Extra-pulmonary	2	0	0				New	1	1	Yes	1	No	2	No	2	Yes	1	No	0	2								17	1	20	2RHZE /4RH	6		Treatment complete	3	0	0	0	C
570		1	1		2	4	4	No	0	Extra-pulmonary	2	0	0		No		New	1	1	Yes	1	No	2	No	2	No	2	Yes	1	1								13	1	17	2RHZE /4RH	6		Treatment complete	3	0	0	0	R
661		1	1		2	3	4	No	0	Extra-pulmonary	2	0	0		No		New	1	1	Yes	1	No	2	No	2	Yes	1	No	0	2								10	1		2RHZE /4RH	6		Treatment complete	3	0	0	0	C
689		1	1		1	3	4	No	0	Extra-pulmonary	2	0	0		No		New	1	1	Yes	1	No	2	No	2	Yes	1	Yes	1	2								12.4	1	13.5	2RHZE /4RH	6		Treatment complete	3	0	0	0	C
699		2	1		2	4	4	Yes	1	Extra-pulmonary	2	0	0		Yes	1	New	1	1	Yes	1	No	2	No	2	Yes	1	No	0	2								11.5	1	13.5	2RHZE /4RH	6		Treatment complete	3	0	0	0	v
706		1	1		2	7	4			Pulmonary	1	0	0				New	1	1	Yes	1	No	2	No	2	No	2	No	0	1								7.3	1	8	2RHZE /4RH	6		Treatment complete	3	0	0	0	R
720		2	1		2	5	4	No	0	Pulmonary	1	0	0		No		New	1	1	Yes	1	No	2	No	2	No	2	Yes	1	2								12.3	1	14	2RHZE /4RH	6		Treatment complete	3	0	0	0
729		1	1		2	7	4	No	0	Extra-pulmonary	2	0	0		No		New	1	1	No	2	No	2	No	2	Yes	1	No	0	2								8.5	1		2RHZE /4RH	6		Treatment complete	3	0	0	0	R
613		1	2		2	6	4	Yes	1	Extra-pulmonary	2	0	0		Yes	1	New	1	1	Yes	1	No	2	No	2	Yes	1	No	0	2								14.6	1	17.9	2RHZE /4RH	6		Treatment complete	3	0	0	0	R
623		1	2		1	4	4	No	0	Extra-pulmonary	2	0	0		No		New	1	1	Yes	1	No	2	Yes	1	Yes	1	No	0	2								19	1	25	2RHZE /4RH	6		Treatment complete	3	0	0	0	R
630		1	2		1	0	4	No	0	Pulmonary	1	0	0		No		New	1	1	Yes	1	No	2	No	2	No	2	Yes	1	1								17.5	1		2RHZE /4RH	6		Treatment complete	3	0	0	0	C
653		1	2		1	3	4			Extra-pulmonary	2	0	0				Relapse	2	2	Yes	1	No	2	Yes	1	Yes	1	Yes	1	2								17.4	1	18	2RHZE /4RH	6		Treatment complete	3	0	0		R
683		1	2		2	4	4	Yes	1	Extra-pulmonary	2	0	0		Yes	1	New	1	1	Yes	1	No	2	No	2	Yes	1	No	0	2								16.8	1	17.2	2RHZE /4RH	6		Treatment complete	3	0	0	0	C
685		1	2		2	2	4	No	0	Pulmonary	1	0	0		No		New	1	1	Yes	1	No	2	No	2	No	2	No	0	1								16.9	1	17	2RHZE /4RH	6		Treatment complete	3	0	0	0	R
721		2	2		1	3	4	No	0	Pulmonary	1	0	0		No		New	1	1	Yes	1	No	2	No	2	No	2	Yes	1	2								19	1		2RHZE /4RH	6		Treatment complete	3	0	0	0
728		1	2		2	5	4	No	0	Pulmonary	1	0	0		No		New	1	1	Yes	1	No	2	No	2	No	2	No	0	1								15	1	15.9	2RHZE /4RH	6		Treatment complete	3	0	0	0	C
749		2	2		1	5	4	No	0	Extra-pulmonary	2	0	0		No		New	1	1	Yes	1	No	2	No	2	Yes	1	No	0	2								6.8	1	10	2RHZE /4RH	6		Treatment complete	3	0	0	0	C
572		2	2		1	3	4	No	0	Pulmonary	1	0	0		No		New	1	1	no	2				2					1								19.8	1	22	2RHZE /4RH	6		Treatment complete	3	0	0	0	R
587		1	2		2	5	4	Yes	1	Pulmonary	1	0	0		Yes	1	New	1	1	Yes	1	No	2	No	2	No	2	Yes	1	1								19	1	19.8	2RHZE /4RH	6		Treatment complete	3	0	0	0	R
675		1	2		1	5	4	No	0	Pulmonary	1	0	0		No		New	1	1	Yes	1	No	2	No	2	No	2	Yes	1	1								21.5	1	25	2RHZE /4RH	6		Treatment complete	3	0	0	0	R
700		2	2		1	7	4	No	0	Pulmonary	1	0	0		Yes		o	7	4	Yes	1	No	2	No	2	No	2	Yes	1	1								6	1	12	2RHZE /4RH	6		Treatment complete	3	0	0	0	R
577		1	2		1	3	4	Yes	1	Pulmonary	1	0	0		Yes	1	Treatment after lost to follow up	5	3	Yes	1	No	2	No	2	No	2	No	0	1								7.3	1	8.3	2RHZE /4RH	6		Treatment complete	3	0	0	0	R
628		2	2		1	2	4	No	0	Extra-pulmonary	2	0	0		Yes		New	1	1	Yes	1	No	2	No	2	Yes	1	No	0	2								20	1	25	2RHZE /4RH	6		Treatment complete	3	0	0	0	C
633		2	2		2	5	4	No	0	Pulmonary	1	0	0		No		New	1	1	Yes	1	No	2	No	2	No	2	No	0	1								14	1	9	2RHZE /4RH	6		Treatment complete	3	0	0	0	R
671		2	2		2	3	4	No	0	Extra-pulmonary	2	0	0		No		New	1	1	Yes	1	No	2	No	2	Yes	1	Yes	1	2								13.2	1	13.4	2RHZE /4RH	6		Treatment complete	3	0	0	0	C
673		1	2		2	8	4	No	0	Pulmonary	1	0	0		No		New	1	1	Yes	1	No	2	No	2	No	2	No	0	1								10.6	1	10.7	2RHZE /4RH	6		Treatment complete	3	0	0	0	R
690		1	2		1	2	4	Yes	1	Extra-pulmonary	2	0	0		Yes	1	Relapse	2	2	Yes	1	No	2	No	2	Yes	1	No	0	2								17	1	20	2RHZE /4RH	7		Treatment complete	3	0	0	0	R
692		1	2		1	4	4	No	0	Pulmonary	1	0	0		No		New	1	1	Yes	1	No	2	No	2	No	2	Yes	1	1								19	1	21	2RHZE /4RH	6		Treatment complete	3	0	0	0	C
707		1	2		2	4	4	No	0	Extra-pulmonary	2	0	0		No		New	1	1	Yes	1	No	2	No	2	Yes	1	Yes	1	2								13.5	1	14.2	2RHZE /4RH	6		Treatment complete	3	0	0	0	R
788		1	2		2	10	4	No	0	Extra-pulmonary	2	0	1		No		New	1	1	Yes	1	No	2	No	2	Yes	1	No	0	2								16	1		2RHZE /4RH			Died	1	1	1	0	C
610		1	2		1	3	4	Yes	1	Extra-pulmonary	2	0	0		Yes	1	New	1	1	Yes	1	No	2	No	2	Yes	1	No	0	2								24	1	25	2RHZE /4RH	6		Treatment complete	3	0	0	0	R
635		2	2		1	4	4	Yes	1	Pulmonary	1	0	0		Yes	1	New	1	1	Yes	1	No	2	No	2	No	2	Yes	1	1								22	1	23	2RHZE /4RH	6		Treatment complete	3	0	0	0	C
701		1	2		1	3	4	No	0	Pulmonary	1	0	0		No		New	1	1	Yes	1	No	2	No	2	No	2	Yes	1	1								19	1	20	2RHZE /4RH	6		Treatment complete	3	0	0	0	R
732		2	2		1	4	4	Yes	1	Extra-pulmonary	2	0	0		Yes	1	New	1	1	Yes	1	No	2	No	2	Yes	1	No	0	2								26	1	28	2RHZE /4RH	6		Treatment complete	3	0	0	0	C
758		1	2		2	6	4	No	0	Extra-pulmonary	2	0	0		No		New	1	1	Yes	1	No	2	No	2	Yes	1	No	0	2								20	1	24.3	2RHZE /4RH	6		Treatment complete	3	0	0	0	C
367		1	2		1	3	4	No	0	Pulmonary	1	0	0		No		New	1	1	Yes	1	No	2	No	2	No	2	Yes	1	1								47	2	50	2RHZE/ 4RH	6		Treatment complete	3	0	0	0	R
619		1	2		1	2	4			Pulmonary	1	0	0				New	1	1	Yes	1	No	2	No	2	No	2	Yes	1	1								21.6	1	23	2RHZE /4RH	6		Treatment complete	3	0	0		C
634		2	2		1	4	4	Yes	1	Pulmonary	1	0	0		Yes	1	New	1	1	Yes	1	No	2	No	2	No	2	Yes	1	1								20	1	21	2RHZE /4RH	6		Treatment complete	3	0	0	0	R
682		1	2		2	3	4	No	0	Pulmonary	1	0	0		No		New	1	1	Yes	1	No	2	No	2	No	2	No	0	1								21	1	24	2RHZE /4RH	6		Treatment complete	3	0	0	0	C
719		2	2		2	4	4	No	0	Pulmonary	1	0	0		No		New	1	1	No	2	No	2	No	2	No	2	Yes	1	2								20	1	23.5	2RHZE /4RH	6		Treatment complete	3	0	0	0	C
569		2	2		2	10	4	No	0	Pulmonary	1	0	0				New	1	1	Yes	1	No	2	No	2	No	2	Yes	1	1								17	1	29	2RHZE /4RH	6		Treatment complete	3	0	0	0	R
582		1	2		2	2	4	yes	1	Pulmonary	1	1	0			3	New	1	1	Yes	1	No	2	No	2	No	2	Yes	1	1								6.1	1		2RHZE /4RH	4		Died	1	1	1	1	C
705		1	2		1	6	4	No	0	Pulmonary	1	0	0		No		New	1	1	Yes	1	No	2	No	2	No	2	Yes	1	1								30	1	40	2RHZE /4RH	6		Treatment complete	3	0	0	0	R
739		1	2		1	5	4	Yes	1	Extra-pulmonary	2	0	0		Yes	1	Relapse	2	2	Yes	1	No	2	No	2	Yes	1	No	0	2								31.2	1	34	2RHZE /4RH	6		Treatment complete	3	0	0	0	C
694		1	2		2	3	4	Yes	1	Extra-pulmonary	2	0	0		Yes	1	New	1	1	Yes	1	No	2	No	2	Yes	1	No	0	2								19.2	1		2RHZE /4RH	6		Treatment complete	3	0	0	0	C
424		2	3		2	5	4	Yes	1	Extra-pulmonary	2	0	0		Yes	1	New	1	1	Yes	1	No	2	No	2	Yes	1	No	0	2								7.3	1	8.3	2RHZE/ 4RH	6		Treatment complete	3	0	0	0	R
571		1	3		1	5	4	No	0	Extra-pulmonary	2	0	0		No		New	1	1	Yes	1	No	2	No	2	No	2	No	0	1								24.4	1	26	2RHZE /4RH	6		Treatment complete	3	0	0	0	C
579		2	3		2	5	4			Extra-pulmonary	2	0	0				New	1	1	Yes	1	No	2	No	2	Yes	1	No	0	2								32	3	35	2RHZE /4RH	6		Treatment complete	3	0	0		C
614		1	3		2	8	4	No	0	Pulmonary	1	0	0		No		New	1	1	Yes	1	No	2	No	2	No	2	Yes	1	1								35	2	41	2RHZE /4RH	6		Treatment complete	3	0	0	0	C
679		2	3		1	0	4	No	0	Extra-pulmonary	2	0	0		No		New	1	1	Yes	1	No	2	No	2	Yes	1	No	0	2								31	1	32	2RHZE /4RH	6		Treatment complete	3	0	0	0	C
711		1	3		2	6	4	No	0	Extra-pulmonary	2	0	0		No		New	1	1	Yes	1	No	2	No	2	Yes	1	No	0	2								18.3	1		2RHZE /4RH	4		Treatment complete	3	0	0	0	R
773		1	3		2	7	4	No	0	Extra-pulmonary	2	0	0		No		New	1	1	Yes	1	No	2	No	2	Yes	1	No	0	2								21	1	28	2RHZE /4RH	6		Treatment complete	3	0	0	0	C
627		1	3		2	4	4	No	0	Extra-pulmonary	2	0	0		No		New	1	1	Yes	1	No	2	No	2	Yes	1	Yes	1	2								30	1	33.7	2RHZE /4RH	6		Treatment complete	3	0	0	0	C
715		1	3		1	3	4	No	0	Pulmonary	1	0	0		No		New	1	1	Yes	1	No	2	No	2	No	2	No	0	1								9.9	1		2RHZE /4RH	6		Treatment complete	3	0	0	0	R
724		2	3		1	2	4	No	0	Pulmonary	1	1	0		No		New	1	1	Yes	1	No	2	No	2	No	2	No	0	1								36	2		2RHZE /4RH			Died	1	1	1	0	C
780		2	3		1	8	4	No	0	Pulmonary	1	0	0		No		New	1	1	Yes	1	No	2	No	2	No	2	No	0	1								33	2	52	2RHZE /4RH	6		Treatment complete	3	0	0	0	R
620		2	3		2	5	4	Yes	1	Extra-pulmonary	2	0	0		Yes	1	Relapse	2	2	Yes	1	No	2	Yes	1	Yes	1	No	0	2								44	2	47	2RHZE /4RH	6		Treatment complete	3	0	0	0	R
784		1	3		1	4	4	No	0	Extra-pulmonary	2	0	0		No		New	1	1	Yes	1	No	2	No	2	Yes	1	Yes	1	2								38	2	42	2RHZE /4RH	6		Treatment complete	3	0	0	0	C
624		2	3		1	6	4	Yes	1	Extra-pulmonary	2	0	1		Yes	1	New	1	1	Yes	1	No	2	No	2	Yes	1	Yes	1	2								34	2		2RHZE /4RH	1		Died	1	1	1	1	R
709		1	3		2	6	4	Yes	1	Pulmonary	1	0	0		Yes	1	New	1	1	Yes	1	No	2	No	2	No	2	Yes	1	1								43	2	45	2RHZE /4RH	4		Treatment complete	3	0	0	0	R
731		2	3		1	2	4	Yes	1	Extra-pulmonary	2	0	0		Yes	1	New	1	1	Yes	1	No	2	No	2	Yes	1	Yes	1	2								48	2	54	2RHZE /4RH	6		Treatment complete	3	0	0	0	C
774		2	3		1	5	4	Yes	1	Extra-pulmonary	2	0	0		Yes	1	Relapse	2	2	Yes	1	No	2	No	2	Yes	1	Yes	1	2								45	2	52	2RHZE /4RH	6		Treatment complete	3	0	0	0	C
626		2	3		2	3	4	Yes	1	Pulmonary	1	1	0		Yes	1	New	1	1	Yes	1	No	2	No	2	No	2	Yes	1	2								39	2		2RHZE /4RH	1		Died	1	1	1	1	R
716		2	3		1	4	4	No	0	Extra-pulmonary	2	0	0		No		New	1	1	Yes	1	No	2	No	2	No	2	Yes	1	1								54	2		2RHZE /4RH	3		Treatment complete	3	0	0	0	C
727		2	3		1	7	4	No	0	Pulmonary	1	0	0		No		New	1	1	Yes	1	No	2	No	2	No	2	Yes	1	1								47	2	48.5	2RHZE /4RH	6		Treatment complete	3	0	0	0	C
742		1	3		2	6	4	No	0	Extra-pulmonary	2	0	0		No		New	1	1	Yes	1	No	2	No	2	Yes	1	No	0	2								35	2	40	2RHZE /4RH	6		Treatment complete	3	0	0	0	C
754		1	3		1	3	4	No	0	Pulmonary	1	0	0		No		New	1	1	Yes	1	No	2	No	2	No	2	No	0	1								53	2		2RHZE /4RH	6		Treatment complete	3	0	0	0	C
777		1	3		2	3	4			Extra-pulmonary	2	0	0				New	1	1	Yes	1	No	2	No	2	Yes	1	No	0	2								41	2		2RHZE /4RH	6		Treatment complete	3	0	0	0	C
568		1	3		2	6	4	yes	1	Pulmonary	1	1	0			3	New	1	1	Yes	1	No	2	No	2	No	2	Yes	1	1								45	2		2RHZE /4RH	5		Died	1	1	1	1	C
575		2	3		1	1	4	Yes	1	Extra-pulmonary	2	0	0		Yes	1	New	1	1	Yes	1	No	2	No	2	Yes	1	No	0	2								53.4	2	60	2RHZE /4RH	5		Treatment complete	3	0	0	0	R
576		1	3		1	1	4	No	0	Extra-pulmonary	2	0	0		No		New	1	1	Yes	1	No	2	No	2	Yes	1	No	0	2								63	3	65	2RHZE /4RH	6		Treatment complete	3	0	0	0	C
629		2	3		2	1	4	Yes	1	Pulmonary	1	1	0		Yes	1	New	1	1	Yes	1	No	2	No	2	No	2	No	0	1								38	2		2RHZE /4RH			Died	1	1	1	1	C
693		1	3		1	5	4	No	0	Extra-pulmonary	2	0	0		No		New	1	1	Yes	1	No	2	No	2	Yes	1	Yes	1	2								35	2	40.5	2RHZE /4RH	6		Treatment complete	3	0	0	0	C
702		1	3		2	4	4	No	0	Pulmonary	1	0	0		No		New	1	1	Yes	1	No	2	No	2			Yes	1	1								49	2	50	2RHZE /4RH	6		Treatment complete	3	0	0	0	R
781		1	3		1	1	4	Yes	1	Extra-pulmonary	2	0	0		Yes	1	Relapse	2	2	Yes	1	No	2	No	2	Yes	1	No	0	2								57	2	62	2RHZE /4RH	6		Treatment complete	3	0	0	0	R
190		2	3		1	6	4	Yes	1	Pulmonary	1	0	0		Yes	1	New	1	1	Yes	1	No	2	No	2	No	2	Yes	1	2								59	3	60	2RHZE /4RH	6		Treatment complete	3	0	0	0	R
304		1	3		1	6	4	No	0	Extra-pulmonary	2	0	0		No		New	1	1	Yes	1	No	2	No	2	Yes	1	No	0	2								63	3	72	2RHZE/ 4RH	6		Treatment complete	3	0	0	0	C
462		1	3		2	2	4	No	0	Pulmonary	1	1	0		No		New	1	1	Yes	1	No	2	No	2	No	2	Yes	1	1								45	2		2RHZE /4RH	6		Died	1	1	1	0	C
528		1	3		2	6	4	No	0	Pulmonary	1	0	0		No		New	1	1	Yes	1	No	2	No	2	No	2	Yes	1	1								35	2	40	2RHZE/ 4RH	6		Treatment complete	3	0	0	0	R
567		2	3		2	2	4	No	0	Pulmonary	1	0	0		No		New	1	1	Yes	1	No	2	No	2	No	2	Yes	1	1								44	2	50	2RHZE /4RH	6		Treatment complete	3	0	0	0	C
[truncated: 19 more columns]

## Sheet: ADULT 
	Survey Identifier	sex_code	age_cat	Marital status	residence_code	Number of contacts	Occupation	PLWH	Plwh_code	Type of TB	typetb_code	ptb_mortality	DSS_TB	Period between diagnosis and ART initiation in days	Started CPT	cpt_code	Patient type	patient_type	patient_type_code1	Diagnosis used geneXpert	dx_xpertgene	Smear done	smear_code	CULTURE DONE	culture_code	LAM done	lam_code	Xray done	cxr_code	type_diagnosis_clinical1,bact_2	HIV VL	ART	SBP	DBP	Weight	Height	BMI	Weight_at starting_of_treatment	Weight_at starting_of_treatment_catergo	Weight_at_ end_ of_treatment	TB regimen	TB Treatment duration (months)	TB Treatment duration (months)_code	Treatment outcome	treatment_outcome	outcome_unsuccess1,sucees:0	outcome_death	outcome_deathHiv1:hivnon2	DOT Plan
231		2	1		1	8	4	No	0	Pulmonary	1	0	0		No		New	1	1	Yes	1	No	2	No	2	No	2	Yes	1	2								81	3	84	2RHZE /4RH	6		Treatment complete	3	0	0	0	R
286		2	1		1	0	4	Yes	1	Extra-pulmonary	2	0	0		Yes	1	New	1	1	Yes	1	No	2	No	2	Yes	1	Yes	1	2								48	2	58	2RHZE 4RH	6		Treatment complete	3	0	0	0	C
349		2	1		2	6	4	No	0	Pulmonary	1	0	0		No		New	1	1	Yes	1	No	2	No	2	No	2	Yes	1	1								44	2	50	2RHZE/ 4RH	6		Treatment complete	3	0	0	0	R
540		2	1		1	3	4	Yes	1	Extra-pulmonary	2	0	0		Yes	1	New	1	1	Yes	1	No	2	No	2	Yes	1	No	0	2								57	2	59	2RHZE/ 4RH	6		Treatment complete	3	0	0	0	C
589		2	1		2	2	4	Yes	1	Pulmonary	1	1	0		Yes	1	new	1	1	Yes	1	No	2	No	2	No	2	Yes	1	1								46	2		2RHZE 4RH	3		Died	1	1	1	1	C
602		2	1		2	4	4	Yes	1	Extra-pulmonary	2	0	0		Yes	1	New	1	1	Yes	1	No	2	No	2	Yes	1	No	0	2								55	2	58	2RHZE 4RH	3		Lost to followup	2	1	0	0	R
176		2	1		2	8	4	No	0	Pulmonary	1	0	0		No		New	1	1	Yes	1	No	2	No	2	No	2	No	0	1								6.7	1	8	2RHZE /4RH	6		Treatment complete	3	0	0	0	C
401		1	1		1	3	4	No	0	Pulmonary	1	0	0		No		New	1	1	Yes	1	No	2	No	2	No	2	Yes	1	2								65	3		2RHZE/4RH	6		Treatment complete	3	0	0	0	C
417		2	1		1	4	4	No	0	Extra-pulmonary	2	0	0		No		New	1	1	Yes	1	No	2	No	2	Yes	1	Yes	1	2								39.5	2	42	2RHZE/ 4RH	3		Treatment complete	3	0	0	0	C
600		2	1		1	4	4	Yes	1	Extra-pulmonary	2	0	0		Yes	1	New	1	1	Yes	1	No	2	No	2	Yes	1	No	0	2								52	2	68	2RHZE 4RH	6		Treatment complete	3	0	0	0	C
802		1	1		2	4	4	No	0	Extra-pulmonary	2	0	1		Yes		New	1	1	Yes	1	No	2	No	2	No	2	Yes	1	1								48	2		2RHZE /4RH	3		Died	1	1	1	1	C
167		2	1		2	1	4	No	0	Extra-pulmonary	2	0	0		No		New	1	1	Yes	1	No	2	No	2	Yes	1	No	0	2								45	2	50	2RHZE /4RH	6		Treatment complete	3	0	0	0	C
227		1	1		2	3	4	No	0	Pulmonary	1	0	0		No		New	1	1	Yes	1	No	2	No	2	No	2	Yes	1	1								45	2		2RHZE /4RH	6		Treatment complete	3	0	0	0	C
298		2	1		1	4	4	No	0	Extra-pulmonary	2	0	0				o	7	4	Yes	1	No	2	Yes	1	Yes	1	No	0	2								76	3	79	2RHZE/ 4RH	6		Treatment complete	3	0	0	0	R
338		1	1		1	4	4	Yes	1	Extra-pulmonary	2	0	0		no	2	New	1	1	Yes	1	No	2	No	2	Yes	1	No	0	2								78	3	88	2RHZE/4RH	6		Treatment complete	3	0	0	0	C
376		1	1		2	3	4	No	0	Extra-pulmonary	2	0	1		No		New	1	1	Yes	1	No	2	No	2	No	2	Yes	1	1								56	2		2RHZE/ 4RH			Died	1	1	1	0	C
508		2	1		1	2	4	No	0	Extra-pulmonary	2	0	0		No		New	1	1	Yes	1	No	2	No	2	No	2	Yes	1	2								50	2	55	2RHZE/4RH	6		Treatment complete	3	0	0	0	C
640		2	1		2	2	4	Yes	1	Pulmonary	1	0	0		Yes	1	new	1	1	Yes	1	No	2	No	2	No	2	Yes	1	1								43	2	45	2RHZE 4RH	6		Treatment complete	3	0	0	0	C
188		1	1		2	4	4	No	0	Pulmonary	1	0	0		No		New	1	1	Yes	1	No	2	No	2	No	2	Yes	1	1								55	2	60	2RHZE /4RH	6		Treatment complete	3	0	0	0	R
229		1	1		1	1	4	No	0	Pulmonary	1	0	0		No		Relapse	2	2	Yes	1	No	2	Yes	1	No	2	No	0	1								60	3	75	2RHZE /4RH	6		Treatment complete	3	0	0	0	R
264		1	1		1	2	4	No	0	Pulmonary	1	0	0		No		New	1	1	Yes	1	No	2	No	2	No	2	No	0	1								53.7	2	55	2RHZE /4RH	6		Treatment complete	3	0	0	0	R
323		1	1		2	5	4	Yes	1	Pulmonary	1	0	0		Yes	1	New	1	1	Yes	1	No	2	No	2	No	2	Yes	1	1								54	2	55	2RHZE/ 4RH	6		Treatment complete	3	0	0	0	R
637		2	1		1	3	4	Yes	1	Extra-pulmonary	2	0	0		Yes	1	New	1	1	Yes	1	No	2	No	2	Yes	1	No	0	2								39	2	42	2RHZE 4RH	6		Treatment complete	3	0	0	0	R
820		2	1		2	0	4	Yes	1	Pulmonary	1	1	0	2017-2017	Yes	1	Relapse	2	2	Yes	1	No	2	No	2	No	2	Yes	1	1								43	2		2RHZE 4RH	6		Died	1	1	1	1	C
133		2	1		1	2	4	Yes	1	Extra-pulmonary	2	0	0		No	2	New	1	1	Yes	1	No	2	No	2	Yes	1	No	0	2								59	3	60	2RHZE /4RH	6		Treatment complete	3	0	0	0	C
246		1	1		2	3	4	No	0	Pulmonary	1	0	0		No		o	7	4	Yes	1	No	2	No	2	No	2	Yes	1	2								57	2	60	2RHZE /4RH	4		Lost to followup	2	1	0	0	R
333		2	1		1	2	4	No	0	Pulmonary	1	0	0		No		transfer patient	3	3	Yes	1	No	2	No	2	No	2	Yes	1	1								55	2	63.2	2RHZE/ 4RH	6		Treatment complete	3	0	0	0	R
368		1	1		1	3	4	No	0	Pulmonary	1	0	0		No		New	1	1	Yes	1	No	2	No	2	No	2	No	0	1								55	2	69	2RHZE/ 4RH	6		Treatment complete	3	0	0	0	R
413		1	1		2	3	4	No	0	Pulmonary	1	0	0		No		New	1	1	Yes	1	No	2	No	2	No	2	No	0	1								85	3	69	2RHZE/ 4RH	6		Treatment complete	3	0	0	0	R
437		2	1		2	0	4	Yes	1	Extra-pulmonary	2	0	0		Yes	1	New	1	1	Yes	1	No	2	No	2	Yes	1	No	0	2								47	2					Lost to followup	2	1	0	0	C
459		1	1		2	1	4	No	0	Pulmonary	1	0	0		No		New	1	1	Yes	1	No	2	No	2	No	2	Yes	1	2								63	3	68	2RHZE /4RH	6		Treatment complete	3	0	0	0	R
512		1	1		2	4	4	Yes	1	Pulmonary	1	0	0	12 mouths	Yes	1	New	1	1	Yes	1	No	2	No	2			No	0	1								54	2	65	2RHZE/4RH	6		Treatment complete	3	0	0	0	C
521		1	1		2	4	4	No	0	Pulmonary	1	0	0		No		New	1	1	Yes	1	No	2	No	2	No	2	Yes	1	2								43.8	2	63	2RHZE/ 4RH	6		Treatment complete	3	0	0	0	R
527		2	1		2	5	4	No	0	Pulmonary	1	0	0		No		New	1	1	Yes	1	No	2	No	2	No	2	Yes	1	2								53	2	56	2RHZE/ 4RH	6		Treatment complete	3	0	0	0	C
551		2	1		2	4	4	Yes	1	Pulmonary	1	0	0		Yes	1	New	1	1	Yes	1	No	2	No	2	No	2	Yes	1	2								45	2	47	2RHZE/4RH	6		Treatment complete	3	0	0	0	C
651		2	1		1	3	1	Yes	1	Pulmonary	1	0	0	1	Yes	1	transferred in	4	3	No	2	No	2	No	2	No	2	Yes	1	1								28	1		2RHZE 4RH	6		Treatment complete	3	0	0	0	R
726		2	1		1	2	4	No	0	Pulmonary	1	0	0		No		Transfered In	4	3	Yes	1	No	2	No	2	No	2	Yes	1	1								41	2	43	2RHZE /4RH	6		Treatment complete	3	0	0	0	R
152		1	1		1	6	4	Yes	1	Pulmonary	1	0	0		Yes	1	Relapse	2	2		2	Yes	1	Yes	1	No	2	No	0	1								48	2	60	2RHZE /4RH	6		Treatment complete	3	0	0	0	R
219		2	1		2	3	4	No	0	Pulmonary	1	0	0		No		New	1	1		2	Yes	1	No	2	No	2	Yes	1	1								68	3	76.3	2RHZE /4RH	6		Treatment complete	3	0	0	0	C
290		1	1		1	2	4	Yes	1	Extra-pulmonary	2	0	0		Yes	1	New	1	1	Yes	1	No	2	No	2	Yes	1	No	0	2								46	2	50	2RHZE 4RH	6		Treatment complete	3	0	0	0	C
294		1	1		2	3	1	Yes	1	Pulmonary	1	0	0	2008	Yes	1	Relapse	2	2	Yes	1	No	2	No	2	No	2	Yes	1	1								45	2	55	2RHZE 4RH	6		Treatment complete	3	0	0	0	R
311		2	1		1	5	4	Yes	1	Pulmonary	1	1	0	12 mouths	Yes	1	Relapse	2	2	Yes	1	No	2	Yes	1	No	2	No	0	1								40	2		2RHZE/4RH	6		Died	1	1	1	1	C
312		2	1		1	0	4	Yes	1	Pulmonary	1	0	0		No	2	New	1	1	Yes	1	No	2	No	2	No	2	No	0	1								36	2	42	2RHZE/ 4RH	6		Treatment complete	3	0	0	0	R
386		2	1		1	3	4	Yes	1	Extra-pulmonary	2	0	0		Yes	1	New	1	1	Yes	1	No	2	No	2	No	2	Yes	1	1	3090000							59	3	65	2RHZE/ 4RH	6		Treatment complete	3	0	0	0	R
422		2	1		1	6	4	Yes	1	Extra-pulmonary	2	0	0		Yes	1	New	1	1	Yes	1	No	2	No	2	Yes	1	No	0	2								55	2	73	2RHZE/ 4RH	6		Treatment complete	3	0	0	0	C
454		2	1		1	4	4	Yes	1	Extra-pulmonary	2	0	0	12 mouths	Yes	1	TL	6	3	Yes	1	No	2	No	2	Yes	1	No	0	2								50	2	52	2RHZE/4RH	6		Treatment complete	3	0	0	0	C
505		2	1		2	3	4	Yes	1	Pulmonary	1	0	0	12 mouths	Yes	1	New	1	1	Yes	1	No	2	Yes	1	No	2	No	0	1								48.5	2	58	2RHZE/4RH	6		Treatment complete	3	0	0	0
803		2	1		1	5	4	No	0	Pulmonary	1	0	0		No		New	1	1	Yes	1	No	2	No	2	No	2	Yes	1	1								60	3	63	2RHZE /4RH	6		Treatment complete	3	0	0	0	C
804		2	1		1	5	4	No	0	Pulmonary	1	0	0		No		New	1	1	Yes	1	No	2	No	2	No	2	Yes	1	1								60	3	63	2RHZE /4RH	6		Treatment complete	3	0	0	0	C
821		1	1		2	5	4	Yes	1	Extra-pulmonary	2	0	0	2013-2013	Yes	1	new	1	1	Yes	1	No	2	No	2	Yes	1	No	0	2	0							56	2	60	2RHZE 4RH	6		Treatment complete	3	0	0	0	C
140		1	2		1	7	4	Yes	1	Pulmonary	1	0	0		Yes	1	New	1	1	Yes	1	No	2	No	2	No	2	Yes	1	2								40.7	2	48	2RHZE /4RH	6		Treatment complete	3	0	0	0	R
243		2	2		1	7	4	No	0	Pulmonary	1	0	0		No		New	1	1	Yes	1	No	2	No	2	No	2	Yes	1	1								40.7	2	48	2RHZE /4RH	6		Treatment complete	3	0	0	0	R
245		1	2		2	11	4	No	0	Pulmonary	1	0	0				New	1	1	Yes	1	No	2	No	2	No	2	Yes	1	1								65	3	70	2RHZE /4RH	6		Treatment complete	3	0	0	0	R
374		1	2		1	2	4	Yes	1	Pulmonary	1	0	0		Yes	1	New	1	1	Yes	1	No	2	No	2	No	2	Yes	1	1								68	3	69	2RHZE/4RH	6		Treatment complete	3	0	0	0	C
460		2	2		1	4	4	Yes	1	Pulmonary	1	0	0		Yes	1	Relapse	2	2	Yes	1	No	2	Yes	1	No	2	Yes	1	2	0							52	2	53	2RHZE/4RH	6		Treatment complete	3	0	0	0	R
465		1	2		1	6	2	No	0	Extra-pulmonary	2	0	0		No		New	1	1	Yes	1	No	2	No	2	No	2	Yes	1	2								45	2	50	2RHZE /4RH	6		Treatment complete	3	0	0	0	C
762		1	2		1	4	4	Yes	1	Extra-pulmonary	2	0	1	2019-2019	Yes	1	new	1	1	No	2	No	2	No	2	Yes	1	No	0	2								67	3		2RHZE 4RH			Died	1	1	1	1	C
814		1	2		2	2	4	No	0	Pulmonary	1	1	0		No		New	1	1	Yes	1	No	2	No	2	No	2	Yes	1	1								75	3		2RHZE /4RH			Died	1	1	1	0	C
155		2	2		1	2	4	Yes	1	Extra-pulmonary	2	0	0		Yes	1	N	1	1	Yes	1	No	2	No	2	Yes	1	No	0	2								53	2	54	2RHZE/4RH	6		Treatment complete	3	0	0	0	C
483		2	2		1	4	4	No	0	Pulmonary	1	0	0		No		New	1	1	Yes	1	No	2	No	2	No	2	Yes	1	2								40	2	45	2RHZE /4RH	6		Treatment complete	3	0	0	0	C
607		2	2		1	8	4	Yes	1	Extra-pulmonary	2	0	0		Yes	1	New	1	1	Yes	1	No	2	No	2	Yes	1	No	0	2								82	3	85	2RHZE 4RH	6		Treatment complete	3	0	0	0	R
761		2	2		1	4	4	Yes	1	Extra-pulmonary	2	0	1	2022-2022	Yes	1	relapse	2	2	Yes	1	No	2	No	2	Yes	1	No	0	2	0							45	2		2RHZE 4RH	3		Died	1	1	1	1	C
130		2	2		1	3	4	Yes	1	Pulmonary	1	0	0		Yes	1	New	1	1	Yes	1	No	2	No	2	No	2	Yes	1	2								61	3	75	2RHZE /4RH	6		Treatment complete	3	0	0	0	C
147		2	2		2	4	4	Yes	1	Pulmonary	1	0	0		Yes	1	New	1	1	Yes	1	No	2	No	2	No	2	No	0	1								36	2	38	2RHZE /4RH	6		Treatment complete	3	0	0	0	C
169		2	2		2	3	4	No	0	Pulmonary	1	0	0		No		New	1	1	Yes	1	No	2	No	2	No	2	No	0	1								57	2	56	2RHZE /4RH	6		Treatment complete	3	0	0	0	C
194		2	2		1	0	4	Yes	1	Extra-pulmonary	2	0	0		Yes	1	New	1	1	Yes	1	No	2	No	2	Yes	1	Yes	1	2								58	2	60	2RHZE /4RH	6		Treatment complete	3	0	0	0	C
314		2	2		1	3	4	Yes	1	Extra-pulmonary	2	0	0	12 mouths	Yes	1	Relapse	2	2	Yes	1	No	2	No	2	Yes	1	No	0	2								30	1	44	2RHZE/4RH	6		Treatment complete	3	0	0	0	C
330		2	2		1	4	4	Yes	1	Pulmonary	1	0	0	12 mouths	Yes	1	New	1	1	No	2	No	2	No	2	No	2	Yes	1	1								91	3	95	2RHZE/4RH	6		Treatment complete	3	0	0	0	C
340		2	2		2	4	4	No	0	Pulmonary	1	0	0		No		New	1	1	Yes	1	No	2	No	2	No	2	No	0	1									3		2RHZE/ 4RH	6		Treatment complete	3	0	0	0	C
390		1	2		2	4	4	Yes	1		1	0	0		Yes	1	New	1	1	Yes	1	Yes	1	No	2	No	2	No	0	1								40	2	50	2RHZE/4RH	6		Treatment complete	3	0	0	0	C
427		2	2		1	3	4	Yes	1	Pulmonary	1	1	0		Yes	1	Relapse	2	2	Yes	1	No	2	No	2	No	2	Yes	1	2								57	2		2RHZE/ 4RH	1		Died	1	1	1	1	C
484		1	2		2	2	4	No	0	Pulmonary	1	0	0		No		New	1	1	Yes	1	No	2	No	2	No	2	Yes	1	2								48	2	50	2RHZE /4RH	6		Treatment complete	3	0	0	0
488		2	2		1	7	4	Yes	1	Extra-pulmonary	2	0	1		No	2	New	1	1	Yes	1	No	2	No	2	Yes	1	No	0	2								44	2		2RHZE /4RH			Died	1	1	1	1	C
503		2	2		1	3	4	No	0	Extra-pulmonary	2	0	1		No		New	1	1	No	2	No	2	No	2	Yes	1	No	0	2									3		2RHZE/4RH			Died	1	1	1	0	C
506		2	2		2	1	4	No	0	Pulmonary	1	0	0		Yes		New	1	1	Yes	1	No	2	No	2	No	2	No	0	1								36	2		2RHZE/4RH	6		Treatment complete	3	0	0	0	C
764		1	2		2	4	4	Yes	1	Extra-pulmonary	2	0	1	2008-2008	Yes	1	New	1	1	Yes	1	No	2	No	2	Yes	1	No	0	2								53	2	62	2RHZE 4RH	6		Died	1	1	1	1	C
816		2	2		1	4	4	Yes	1	Extra-pulmonary	2	0	0		No	2	new	1	1	Yes	1	No	2	No	2	Yes	1	No	0	2								65	3	68	2RHZE 4RH	6		Treatment complete	3	0	0	0	C
829		1	2		2	3	4	Yes	1	Pulmonary	1	0	0			3	New	1	1	Yes	1	No	2	No	2	No	2	Yes	1	2								77	3	79	2RHZE /4RH	6		Treatment complete	3	0	0	0	C
209		1	2		1	3	4	No	0	Pulmonary	1	0	0		No		New	1	1	Yes	1	No	2	No	2	No	2	Yes	1	1								80.2	3	81	2RHZE /4RH	6		Treatment complete	3	0	0	0	R
261		2	2		2	3	4	No	0	Extra-pulmonary	2	0	0		No		New	1	1	Yes	1	No	2	No	2	Yes	1	No	0	2								80	3	83.7	2RHZE /4RH	6		Treatment complete	3	0	0	0	C
344		2	2		2	3	4	No	0	Pulmonary	1	0	0		No		o	7	4	Yes	1	No	2	No	2	No	2	No	0	1								50	2		2RHZE/ 4RH	6		Treatment complete	3	0	0	0	C
347		2	2		2	2	4	Yes	1	Extra-pulmonary	2	0	0		Yes	1	New	1	1	Yes	1	No	2	No	2	Yes	1	No	0	2								48	2	53		6		Treatment complete	3	0	0	0
352		2	2		2	2	4	Yes	1	Pulmonary	1	0	0		Yes	1	New	1	1	Yes	1	No	2	No	2	No	2	Yes	1	1								42	2	47	2RHZE/4RH	6		Treatment complete	3	0	0	0	R
394		2	2		2	4	4	Yes	1	Pulmonary	1	0	0		Yes	1	New	1	1	Yes	1	No	2	No	2	No	2	Yes	1	1								55	2	58	2RHZE/ 4RH	6		Treatment complete	3	0	0	0	C
421		1	2		1	3	4	Yes	1	Extra-pulmonary	2	0	0		Yes	1	New	1	1	Yes	1	No	2	No	2	Yes	1	Yes	1	2								52	2	56	2RHZE/ 4RH	6		Treatment complete	3	0	0	0	C
453		2	2		1	3	4	Yes	1	Pulmonary	1	0	0		No	2	New	1	1	Yes	1	No	2	No	2	No	2	No	0	1								47	2		2RHZE /4RH	6		Treatment complete	3	0	0	0	C
493		1	2		1	4	4	No	0	Pulmonary	1	0	0		No		New	1	1	Yes	1	No	2	No	2	No	2	Yes	1	2								68	3	78	2RHZE /4RH	6		Treatment complete	3	0	0	0	R
501		1	2		1	3	4	No	0	Extra-pulmonary	2	0	0		No		New	1	1	Yes	1	No	2	No	2	No	2	Yes	1	2								55	2	55	2RHZE/4RH	7		Treatment complete	3	0	0	0	C
517		2	2		2	4	4	Yes	1	Extra-pulmonary	2	0	1	12 mouths	Yes	1	New	1	1	No	2	No	2	No	2	Yes	1	No	0	2								49	2		2RHZE/4RH	3		Died	1	1	1	1	C
543		1	2		1	1	1	Yes	1	Pulmonary	1	0	0		Yes	1	New	1	1	Yes	1	No	2	No	2	No	2	Yes	1	2								45	2	52	2RHZE/ 4RH	6		Treatment complete	3	0	0	0	C
833		1	2		1	3	4	Yes	1	Pulmonary	1	0	0	2022	Yes	1	new	1	1	Yes	1	No	2	No	2	No	2	No	0	1								59	3	62	2RHZE 4RH	6		Treatment complete	3	0	0	0	C
150		1	2		2	5	4	No	0	Pulmonary	1	0	0		No		o	7	4	No	2	No	2	No	2	No	2	Yes	1	2								52	2		2RHZE /4RH	6		Treatment complete	3	0	0	0	C
250		2	2		1	3	4	Yes	1	Pulmonary	1	0	0		Yes	1	new	1	1	Yes	1	No	2	No	2	No	2	No	0	1								36	2	38	2RHZE 4RH	6		Treatment complete	3	0	0	0	C
301		2	2		1	0	4	Yes	1	Pulmonary	1	0	0		Yes	1	New	1	1	No	2	No	2	No	2	No	2	No	0	1								42	2	41	2RHZE/ 4RH	6		Treatment complete	3	0	0	0	C
329		1	2		1	8	4	No	0	Pulmonary	1	0	0		No		New	1	1	Yes	1	No	2	No	2	No	2	Yes	1	1								41	2	43	2RHZE/ 4RH	6		Treatment complete	3	0	0	0	R
334		2	2		2	4	4	Yes	1	Pulmonary	1	1	0		unknown	3	Relapse	2	2	Yes	1	No	2	Yes	1	No	2	Yes	1	1									3		2RHZE/4RH	1		Died	1	1	1	1	C
426		1	2		1	2	4	No	0	Pulmonary	1	0	0		No		New	1	1	Yes	1	No	2	No	2	No	2	Yes	1	2								58	2	64	2RHZE/ 4RH	6		Treatment complete	3	0	0	0	R
429		2	2		2	2	4	Yes	1	Pulmonary	1	0	0		Yes	1	Relapse	2	2	Yes	1	No	2	Yes	1	No	2	No	0	1								51	2	53	2RHZE/ 4RH	6		Treatment complete	3	0	0	0	R
494		2	2		1	3	4	No	0	Pulmonary	1	0	0	12 mouths	No		New	1	1	Yes	1	No	2	No	2	No	2	Yes	1	2								75	3	79	2RHZE/4RH	6		Treatment complete	3	0	0	0	C
593		2	2		2	96	4	No	0	Extra-pulmonary	2	0	1		No		New	1	1	Yes	1	No	2	No	2	No	2	Yes	1	2								57.2	2		2RHZE 4RH	3		Died	1	1	1	0	R
813		2	2		2	7	4	No	0	Pulmonary	1	0	0		No		New	1	1	Yes	1	No	2	No	2	No	2	Yes	1	1								53	2	60	2RHZE /4RH	6		Treatment complete	3	0	0	0	R
828		2	2		1	5	4	Yes	1	Extra-pulmonary	2	0	0		Yes	1	New	1	1	Yes	1	No	2	No	2	Yes	1	Yes	1	1	30							52	2	50	2RHZE /4RH	6		Treatment complete	3	0	0	0	C
129		2	2		1	3	4	Yes	1	Extra-pulmonary	2	0	0		Yes	1	New	1	1	Yes	1	No	2	No	2	Yes	1	No	0	2								56	2	57	2RHZE /4RH	6		Treatment complete	3	0	0	0	R
173		2	2		1	3	4	No	0	Pulmonary	1	0	0		No		Relapse	2	2	Yes	1	No	2	Yes	1	No	2	Yes	1	2								53	2	54	2RHZE /4RH	6		Treatment complete	3	0	0	0	R
248		1	2		1	5	4	No	0	Extra-pulmonary	2	0	0				New	1	1	Yes	1	No	2	No	2	Yes	1	Yes	1	2								73	3	76	2RHZE /4RH	4		Treatment complete	3	0	0	0	R
259		2	2		2	9	4	Yes	1	Pulmonary	1	0	0		Yes	1	new	1	1	Yes	1	No	2	No	2	No	2	Yes	1	2								62	3		2RHZE 4RH	6		Treatment complete	3	0	0	0	C
269		1	2		1	4	4	No	0	Pulmonary	1	0	0		No		Tc	3	3	Yes	1	No	2	No	2	No	2	Yes	1	2								61	3	65	2RHZE /4RH	6		Treatment complete	3	0	0	0	C
280		2	2		1	3	4	Yes	1	Pulmonary	1	0	0		Yes	1	New	1	1	Yes	1	No	2	No	2	No	2	Yes	1	2								55	2		2RHZE 4RH	5		Treatment complete	3	0	0	0	R
296		1	2		1	4	4	No	0	Pulmonary	1	0	0				o	7	4	Yes	1	No	2	No	2	No	2	No	0	1								52	2	54	2RHZE/ 4RH	6		Treatment complete	3	0	0	0	C
306		2	2		1	9	4	Yes	1	Extra-pulmonary	2	0	1	12 mouths	Yes	1	New	1	1	Yes	1	No	2	No	2	No	2	Yes	1	1									3		2RHZE/4RH	2		Died	1	1	1	1	R
372		2	2		1	0	4	Yes	1	Pulmonary	1	0	0		Yes	1	New	1	1		2				2					1								55	2	56	2RHZE/4RH	6		Treatment complete	3	0	0	0	R
391		1	2		1	3	4	Yes	1	Pulmonary	1	1	0		Yes	1	New	1	1	Yes	1	No	2	No	2	No	2	Yes	1	1								60	3		2RHZE/ 4RH	2		Died	1	1	1	1	C
392		1	2		2	3	4	Yes	1	Pulmonary	1	0	0		Yes	1	Relapse	2	2	Yes	1	No	2	Yes	1	No	2	No	0	1								66	3	67	2RHZE/4RH	6		Treatment complete	3	0	0	0	C
411		2	2		1	0	4	No	0	Extra-pulmonary	2	0	0		No		New	1	1	Yes	1	No	2	No	2	Yes	1	Yes	1	2								47	2		2RHZE/ 4RH	4		Treatment complete	3	0	0	0	C
171		1	2		2	4	4	No	0	Extra-pulmonary	2	0	1		No		New	1	1	No	2	No	2	No	2	Yes	1	No	0	2								82	3		2RHZE /4RH	1		Died	1	1	1	0	C
262		1	2		1	2	4	Yes	1	Pulmonary	1	0	0		Yes	1	New	1	1	Yes	1	No	2	No	2	No	2	Yes	1	2								55	2	56	2RHZE 4RH	6		Treatment complete	3	0	0	0	R
318		2	2		2	4	4	Yes	1	Extra-pulmonary	2	0	0		Yes	1	New	1	1	Yes	1	No	2	No	2	Yes	1	No	0	2								52	2		2RHZE/4RH	2		Lost to followup	2	1	0	0	C
361		2	2		2	4	4	Yes	1	Extra-pulmonary	2	0	0	12 mouths	Yes	1	New	1	1	Yes	1	No	2	No	2	Yes	1	No	0	2								43	2	48	2RHZE/4RH	6		Treatment complete	3	0	0	0	R
362		2	2		2	4	4	Yes	1	Extra-pulmonary	2	0	0	12 mouths	Yes	1	New	1	1	Yes	1	No	2	No	2	Yes	1	No	0	2								43	2	48	2RHZE/4RH	6		Treatment complete	3	0	0	0	R
447		2	2		2	3	4	No	0	Pulmonary	1	0	0		No		o	7	3	Yes	1	No	2	No	2	No	2	No	0	1								86	3	46	2RHZE /4RH	6		Treatment complete	3	0	0	0	R
479		2	2		1	1	4	No	0	Extra-pulmonary	2	0	0		No		New	1	1	No	2	Yes	1	No	2	No	2	No	0	1								19.2	1	20	2RHZE /4RH	6		Treatment complete	3	0	0	0	C
599		2	2		1	3	4	Yes	1	Pulmonary	1	1	0		Yes	1	Treatment after lost to follow up	5	3	Yes	1	Yes	1	No	2	No	2	Yes	1	1								44	2		2RHZE 4RH	4		Died	1	1	1	1	C
128		1	2		1	4	4	Yes	1	Pulmonary	1	0	0		Yes	1	New	1	1	Yes	1	No	2	No	2	No	2	Yes	1	2								48	2	52	2RHZE /4RH	6		Treatment complete	3	0	0	0
142		1	2		2	5	4	No	0	Pulmonary	1	0	0		No		New	1	1	Yes	1	No	2	No	2	No	2	Yes	1	2								74	3	80	2RHZE /4RH	5		Treatment complete	3	0	0	0	R
149		2	2		1	3	4	Yes	1	Extra-pulmonary	2	0	0		Yes	1	New	1	1	Yes	1	No	2	No	2	Yes	1	No	0	2								45	2	47	2RHZE /4RH	6		Treatment complete	3	0	0	0	R
186		2	2		1	4	4	Yes	1	Extra-pulmonary	2	0	0		Yes	1	New	1	1	Yes	1	No	2	No	2	Yes	1	No	0	2								48	2	55	2RHZE /4RH	6		Treatment complete	3	0	0	0	C
211		1	2		1	2	4	No	0	Pulmonary	1	0	0				o	7	4	Yes	1	No	2	No	2	No	2	Yes	1	1								51	2		2RHZE /4RH	6		Treatment complete	3	0	0	0	C
232		2	2		1	3	4	Yes	1	Extra-pulmonary	2	0	0		Yes	1	New	1	1	Yes	1	No	2	No	2	Yes	1	No	0	2								43	2	47	2RHZE 4RH	6		Treatment complete	3	0	0	0	R
274		2	2		1	1	4	Yes	1	Extra-pulmonary	2	0	0		Yes	1	New	1	1	Yes	1	No	2	No	2	Yes	1	No	0	2								72	3	75	2RHZE 4RH	6		Treatment complete	3	0	0	0	C
299		1	2		1	0	4	No	0	Pulmonary	1	0	0		No		Relapse	2	2	Yes	1	No	2	No	2	No	2	No	0	1								57	2		2RHZE/ 4RH	5		Lost to followup	2	1	0	0	R
315		1	2		1	0	4	Yes	1	Pulmonary	1	0	0		No	2	New	1	1	Yes	1	No	2	No	2	No	2	No	0	1								50	2		2RHZE/ 4RH	6		Treatment complete	3	0	0	0	C
371		2	2		2	6	4	No	0	Pulmonary	1	0	0		No		New	1	1	Yes	1	No	2	No	2	No	2	Yes	1	1								50	2	52	2RHZE/ 4RH	6		Treatment complete	3	0	0	0	R
408		2	2		1	5	4	Yes	1	Extra-pulmonary	2	0	0		Yes	1	New	1	1	Yes	1	No	2	No	2	Yes	1	No	0	2									3		2RHZE/ 4RH	6		Treatment complete	3	0	0	0
419		2	2		2	2	4	Yes	1	Pulmonary	1	0	0		Yes	1	New	1	1	Yes	1	No	2	No	2	No	2	Yes	1	2								49	2		2RHZE/ 4RH	6		Treatment complete	3	0	0	0	C
476		2	2		1	5	4	Yes	1	Extra-pulmonary	2	0	1		Yes	1	New	1	1	Yes	1	No	2	No	2	Yes	1	No	0	2									3		2RHZE /4RH	2		Died	1	1	1	1	C
590		2	2		1	8	4	Yes	1	Extra-pulmonary	2	0	1		Yes	1	new	1	1	Yes	1	No	2	No	2	Yes	1	No	0	2								48	2		2RHZE 4RH			Died	1	1	1	1	C
592		1	2		2	5	4	Yes	1	Pulmonary	1	0	0			3	treatment after lost to follow up	5	3	Yes	1	No	2	Yes	1	No	2	Yes	1	2	600							51	2	53	2RHZE 4RH	3		Treatment complete	3	0	0	0	R
805		2	2		1	4	1	No	0	Pulmonary	1	0	0		No		New	1	1	Yes	1	No	2	No	2	No	2	Yes	1	1								59	3	65	2RHZE /4RH	6		Treatment complete	3	0	0	0	R
151		2	2		1	12	4	Yes	1	Pulmonary	1	0	0		Yes	1	New	1	1	Yes	1	No	2	No	2	No	2	Yes	1	2								49	2	51	2RHZE /4RH	6		Treatment complete	3	0	0	0	C
177		2	2		2	0	4	No	0	Extra-pulmonary	2	0	0		No		New	1	1	Yes	1	No	2	No	2	No	2	Yes	1	2								32	3	35	2RHZE /4RH	6		Treatment complete	3	0	0	0	C
215		1	2		1	4	4	No	0	Pulmonary	1	0	0		No		New	1	1	Yes	1	No	2	No	2	No	2	Yes	1	1								45	2	46	2RHZE /4RH	6		Treatment complete	3	0	0	0	R
224		1	2		2	2	4	Yes	1	Pulmonary	1	0	0		Yes	1	new	1	1	Yes	1	No	2	No	2	No	2	Yes	1	1								66	3	67	2RHZE 4RH	6		Treatment complete	3	0	0	0
255		2	2		1	4	4	No	0	Pulmonary	1	0	0		No		New	1	1	No	2	No	2	No	2	No	2	Yes	1	2								61	3	63	2RHZE /4RH	6		Treatment complete	3	0	0	0	R
268		1	2		1	11	4	Yes	1	Pulmonary	1	0	0		Yes	1	new	1	1	Yes	1	No	2	No	2	No	2	Yes	1	2								61	3	63	2RHZE 4RH	6		Treatment complete	3	0	0	0	R
402		2	2		2	4	4	No	0	Pulmonary	1	1	0		No		New	1	1	Yes	1	No	2	No	2	No	2	Yes	1	2								44	2		2RHZE/4RH			Died	1	1	1	0	C
430		2	2		1	5	4	Yes	1	Pulmonary	1	0	0	12 months	Yes	1	New	1	1	Yes	1	No	2	No	2	No	2	No	0	1								40	2	50	2RHZE/ 4RH	6		Treatment complete	3	0	0	0	R
439		2	2		1	5	4	Yes	1	Extra-pulmonary	2	0	0	12 mouths	Yes	1	New	1	1	Yes	1	No	2	No	2	Yes	1	No	0	2								42	2	54.6	2RHZE/4RH	6		Treatment complete	3	0	0	0	C
446		1	2		1	1	4	Yes	1	Extra-pulmonary	2	0	0	12 mouths	Yes	1	New	1	1	Yes	1	No	2	No	2	Yes	1	No	0	2								52	2	60	2RHZE/4RH	6		Treatment complete	3	0	0	0	C
490		2	2		1	7	4	No	0	Extra-pulmonary	2	0	0		No		New	1	1	Yes	1	No	2	No	2	Yes	1	No	0	2								83	3	86	2RHZE /4RH	6		Treatment complete	3	0	0	0	C
499		2	2		2	8	4	No	0	Pulmonary	1	0	0		No		New	1	1	Yes	1	No	2	No	2	No	2	Yes	1	2								51	2	55	2RHZE /4RH	6		Treatment complete	3	0	0	0
594		1	2		1	1	4	No	0	Extra-pulmonary	2	0	0		No		New	1	1	Yes	1	No	2	No	2	Yes	1	Yes	1	2								62	3	65	2RHZE 4RH	4		Treatment complete	3	0	0	0	C
647		1	2		1	4	4	Yes	1	Pulmonary	1	0	0	2022	Yes	1	new	1	1	Yes	1	No	2	No	2	No	2	Yes	1	1									3		2RHZE 4RH	6		Treatment complete	3	0	0	0	R
817		1	2		1	2	4	Yes	1	Pulmonary	1	0	0		Yes	1	Relapse	2	2	Yes	1	No	2	Yes	1	No	2	Yes	1	1									3		2RHZE 4RH	6		Treatment complete	3	0	0	0
835		1	2		1	8	2	Yes	1	Pulmonary	1	0	0	2019		3	relapse	2	2	Yes	1	No	2	Yes	1	No	2	Yes	1	1								40	2	42	2RHZE 4RH	6		Treatment complete	3	0	0	0	C
159		1	2		2	4	4	Yes	1	Pulmonary	1	1	0	2022-2022	Yes	1	N	1	1	Yes	1	No	2	No	2	No	2	Yes	1	2								61	3		2RHZE/4RH	2		Died	1	1	1	1	R
276		1	2		2	6	4	Yes	1	Pulmonary	1	0	0		Yes	1	new	1	1	Yes	1	No	2	No	2	No	2	Yes	1	2								46	2	50	2RHZE 4RH	6		Treatment complete	3	0	0	0	C
283		1	2		1	2	4	Yes	1	Pulmonary	1	0	0		Yes	1	Reviewed by relative	2	2	Yes	1	No	2	No	2	No	2	Yes	1	2								55	2	55	2RHZE 4RH	6		Treatment complete	3	0	0	0	R
316		2	2		1	3	4	Yes	1	Extra-pulmonary	2	0	0		No	2	New	1	1	Yes	1	No	2	No	2	Yes	1	No	0	2								49	2		2RHZE/ 4RH	6		Treatment complete	3	0	0	0	C
395		2	2		1	5	4	Yes	1	Pulmonary	1	0	0		No	2	New	1	1	Yes	1	No	2	No	2	No	2	No	0	1								36	2	38	2RHZE/ 4RH	6		Treatment complete	3	0	0	0	C
425		2	2		1	1	4	Yes	1	Pulmonary	1	0	0		Yes	1	New	1	1	Yes	1	No	2	No	2	No	2	Yes	1	2								38	2	44	2RHZE/ 4RH	6		Treatment complete	3	0	0	0	C
642		2	2		1	4	4	Yes	1	Extra-pulmonary	2	0	1		Yes	1	new	1	1	Yes	1	No	2	No	2	Yes	1	No	0	2								55	2		2RHZE 4RH	0		Died	1	1	1	1	C
831		1	2		2	4	4	Yes	1	Pulmonary	1	1	0		Yes	1	New	1	1	Yes	1	No	2	No	2	No	2	Yes	1	1								61	3		2RHZE /4RH			Died	1	1	1	0	C
350		1	3		1	4	4	No	0	Extra-pulmonary	2	0	1		No		New	1	1	Yes	1	No	2	No	2	Yes	1	No	0	2								48	2		2RHZE/ 4RH	0		Died	1	1	1	0	R
387		2	3		2	6	4	Yes	1	Pulmonary	1	0	0		Yes	1	New	1	1	Yes	1	No	2	No	2	No	2	Yes	1	1								45	2	50	2RHZE/4RH	6		Treatment complete	3	0	0	0	C
202		1	3		1	9	4	Yes	1	Extra-pulmonary	2	0	1	2033	Yes	1	New	1	1	Yes	1	No	2	No	2	Yes	1	No	0	2								45	2		2RHZE 4RH	5		Died	1	1	1	1	C
217		2	3		2	3	4	No	0	Pulmonary	1	0	0		No		o	7	4	Yes	1	No	2	No	2	No	2	No	0	1								42	2	43	2RHZE /4RH	6		Treatment complete	3	0	0	0	C
221		2	3		1	3	4	Yes	1	Pulmonary	1	0	0		Yes	1	New	1	1	Yes	1	No	2	No	2	No	2	Yes	1	1								44	2	45	2RHZE 4RH	6		Treatment complete	3	0	0	0	C
233		1	3		1	3	4	Yes	1	Extra-pulmonary	2	0	0		Yes	1	Relapse	2	2	Yes	1	No	2	No	2	No	2	Yes	1	1								53	2	61	2RHZE /4RH	6		Treatment complete	3	0	0	0	C
267		1	3		1	2	4	No	0	Pulmonary	1	0	0		No		New	1	1	Yes	1	No	2	No	2	No	2	Yes	1	2								61	3	64	2RHZE /4RH	6		Treatment complete	3	0	0	0	C
277		1	3		1	5	4	Yes	1	Pulmonary	1	0	0		No	2	New	1	1	Yes	1	No	2	No	2	No	2	Yes	1	2								83	3	85	2RHZE 4RH	6		Treatment complete	3	0	0	0	R
320		1	3		1	4	4	Yes	1	Pulmonary	1	0	0		Yes	1	New	1	1	Yes	1	No	2	No	2	No	2	Yes	1	1								58	2	59	2RHZE/ 4RH	6		Treatment complete	3	0	0	0	C
388		2	3		1	4	1	Yes	1	Pulmonary	1	1	0	12	Yes	1	New	1	1	Yes	1	No	2	No	2	No	2	Yes	1	1								43	2		2RHZE/ 4RH			Died	1	1	1	1	C
399		1	3		1	6	4	Yes	1	Pulmonary	1	0	0		Yes	1	New	1	1	Yes	1	No	2	No	2	No	2	Yes	1	2								60	3	61	2RHZE/ 4RH	6		Treatment complete	3	0	0	0	C
464		1	3		1	3	4	No	0	Pulmonary	1	0	0		No		New	1	1	Yes	1	No	2	No	2	No	2	Yes	1	2								85	3	90.1	2RHZE /4RH	6		Treatment complete	3	0	0	0	R
507		1	3		1	1	4	Yes	1	Extra-pulmonary	2	0	0		Yes	1	New	1	1	No	2	No	2	No	2	Yes	1	No	0	2								64	3	68	2RHZE/4RH	6		Treatment complete	3	0	0	0	C
547		1	3		1	7	4	Yes	1	Pulmonary	1	0	0		Yes	1	TF	3	3	Yes	1	No	2	No	2	No	2	Yes	1	2								55.6	2	56	2RHZE/4RH	6		Treatment complete	3	0	0	0	R
558		1	3		1	2	4	No	0	Pulmonary	1	0	0		No		New	1	1	Yes	1	No	2	No	2	No	2	No	0	1								56	2	64	2RHZE/4RH	6		Treatment complete	3	0	0	0	C
122		2	3		2	7	4	Yes	1	Extra-pulmonary	2	0	1		Yes	1	N	1	1	No	2	No	2	No	2	Yes	1	Yes	1	2								42	2	40	2RHZE /4RH	0		Died	1	1	1	1	R
141		1	3		1	1	4	Yes	1	Pulmonary	1	0	0		Yes	1	New	1	1	Yes	1	No	2	Yes	1	No	2	Yes	1	2								58	2	61	2RHZE /4RH	5		Treatment complete	3	0	0	0	R
181		1	3		2	6	4	No	0	Extra-pulmonary	2	0	0		Yes		New	1	1	No	2	No	2	No	2	Yes	1	Yes	1	2								44.8	2	51	2RHZE /4RH	6		Treatment complete	3	0	0	0	R
191		2	3		1	4	4	Yes	1	Extra-pulmonary	2	0	1		Yes	1	New	1	1	No	2	No	2	No	2	Yes	1	No	0	2								40	2		2RHZE /4RH			Died	1	1	1	1	C
220		1	3		1	4	4	No	0	Pulmonary	1	1	0		No		Relapse	2	2	Yes	1	No	2	Yes	1	No	2	Yes	1	1								67	3		2RHZE /4RH			Died	1	1	1	0	R
307		2	3		2	5	4	No	0	Extra-pulmonary	2	0	0		No		New	1	1	No	2	No	2	No	2	Yes	1	No	0	2								65	3		2RHZE/ 4RH	6		Treatment complete	3	0	0	0	C
322		1	3		2	2	4	Yes	1	Pulmonary	1	0	0		Yes	1	o	7	4	Yes	1	No	2	No	2	No	2	Yes	1	1								70	3	71	2RHZE/ 4RH	6		Treatment complete	3	0	0	0	C
341		2	3		1	4	4	Yes	1	Extra-pulmonary	2	0	0		Yes	1	New	1	1	Yes	1	No	2	No	2	Yes	1	No	0	2								71	3	74	2RHZE/4RH	6		Treatment complete	3	0	0	0	R
348		1	3		1	1	4	Yes	1	Pulmonary	1	0	0	12 mouths	Yes	1	TL	6	3	Yes	1	No	2	No	2	No	2	Yes	1	1								51	2	55	2RHZE/4RH	6		Treatment complete	3	0	0	0	R
416		1	3		1	4	4	No	0	Pulmonary	1	0	0		No		New	1	1	Yes	1	No	2	Yes	1	No	2	Yes	1	2								84	3	86	2RHZE/ 4RH	4		Treatment complete	3	0	0	0	R
431		1	3		2	2	4	Yes	1	Pulmonary	1	1	0		Yes	1	New	1	1	Yes	1	No	2	No	2	No	2	No	0	1						164cm		467	3		2RHZE/ 4RH			Died	1	1	1	1	R
471		2	3		1	5	4	No	0	Extra-pulmonary	2	0	0		Yes		Relapse	2	2	Yes	1	No	2	Yes	1	Yes	1	No	0	2								48	2	53	2RHZE/4RH	6		Treatment complete	3	0	0	0	C
536		1	3		2	4	4	No	0	Pulmonary	1	0	0		No		New	1	1	Yes	1	No	2	No	2	No	2	Yes	1	2								35	2	53	2RHZE/ 4RH	7		Treatment complete	3	0	0	0	C
546		2	3		1	3	4	Yes	1	Pulmonary	1	0	0		Yes	1	Relapse	2	2	Yes	1	No	2	Yes	1	No	2	No	0	1								45	2	50	2RHZE/4RH	6		Treatment complete	3	0	0	0	C
605		1	3		2	3	4	Yes	1	Extra-pulmonary	2	0	0	2021	Yes	1	treatment after lost to follow up	5	3	Yes	1	No	2	Yes	1	Yes	1	No	0	2								46	2	48	2RHZE 4RH	6		Treatment complete	3	0	0	0	C
649		2	3		1	7	4	Yes	1	Extra-pulmonary	2	0	1	2015-2015	Yes	1	New	1	1	Yes	1	No	2	No	2	Yes	1	No	0	2								42	2	40	2RHZE 4RH	1		Died	1	1	1	1	R
806		2	3		2	5	4	Yes	1	Pulmonary	1	0	0		Yes	1	Treatment after lost to follow up	5	3	Yes	1	No	2	No	2	No	2	Yes	1	1	695000							43	2	48	2RHZE /4RH	6		Treatment complete	3	0	0	0	R
836		1	3		1	3	4	Yes	1	Pulmonary	1	0	0		Yes	1	New	1	1	Yes	1	No	2	No	2	No	2	Yes	1	2								51	2	62	2RHZE /4RH	6		Treatment complete	3	0	0	0	C
148		1	3		2	6	4	Yes	1	Pulmonary	1	0	0		Yes	1	New	1	1	No	2	Yes	1	No	2	No	2	No	0	1								72	3	55.02	2RHZE /4RH	6		Treatment complete	3	0	0	0	R
170		1	3		1	4	4	Yes	1	Pulmonary	1	0	0		No	2	New	1	1	Yes	1	No	2	No	2	No	2	Yes	1	2								55	2		2RHZE /4RH	6		Treatment complete	3	0	0	0	C
180		2	3		2	1	4	No	0	Extra-pulmonary	2	0	1		No		New	1	1	Yes	1	No	2	No	2	Yes	1	No	0	2								38	2		2RHZE /4RH	1		Died	1	1	1	0	C
258		1	3		2	4	4	No	0	Extra-pulmonary	2	0	0				New	1	1	Yes	1	No	2	No	2	Yes	1	No	0	2								53	2	60	2RHZE /4RH	6		Treatment complete	3	0	0	0	R
270		2	3		1	4	4	Yes	1	Extra-pulmonary	2	0	0	2013-2013	Yes	1	relapse	2	2	Yes	1	No	2	No	2	Yes	1	Yes	1	2								58	2	61	2RHZE 4RH	6		Treatment complete	3	0	0	0	C
346		2	3		1	1	4	No	0	Extra-pulmonary	2	0	0		No		New	1	1	Yes	1	No	2	No	2	Yes	1	No	0	2								48	2	52	2RHZE/ 4RH	6		Treatment complete	3	0	0	0	C
355		1	3		1	4	4	No	0	Extra-pulmonary	2	0	0		No		o	7	3	Yes	1	No	2	No	2	No	2	Yes	1	1								65	3	58	2RHZE/ 4RH	6		Treatment complete	3	0	0	0	C
365		1	3		2	4	4	No	0	Pulmonary	1	0	0		No		New	1	1	Yes	1	No	2	No	2	No	2	No	0	1								64	3	68	2RHZE/ 4RH	6		Treatment complete	3	0	0	0	R
435		1	3		2	4	4	Yes	1	Extra-pulmonary	2	0	1	12 months	Yes	1	Relapse	2	2	Yes	1	No	2	No	2	Yes	1	No	0	2								46	2		2RHZE/ 4RH			Died	1	1	1	1	C
436		2	3		2	3	4	Yes	1	Extra-pulmonary	2	0	1		No	2	o	7	3	Yes	1	No	2	No	2	No	2	Yes	1	2									3		2RHZE /4RH			Died	1	1	1	1	R
455		1	3		2	4	4	No	0	Extra-pulmonary	2	0	0				New	1	1	Yes	1	Yes	1	No	2	Yes	1	No	0	2								39	2	42	2RHZE /4RH	6		Treatment complete	3	0	0	0	C
497		1	3		2	1	4	No	0	Extra-pulmonary	2	0	0		No		New	1	1	Yes	1	No	2	No	2	Yes	1	No	0	2								45	2	50	2RHZE /4RH	6		Treatment complete	3	0	0	0	C
522		1	3		1	5	4	No	0	Pulmonary	1	0	0		No		Relapse	2	2	Yes	1	No	2	Yes	1	No	2	Yes	1	2								32	3	35	2RHZE/ 4RH	6		Treatment complete	3	0	0	0	R
563		2	3		1	0	4	Yes	1	Extra-pulmonary	2	0	0		Yes	1	New	1	1	No	2	No	2	No	2	Yes	1	No	0	2								52	2		2RHZE/4RH	6		Treatment complete	3	0	0	0
604		1	3		2	2	4	Yes	1	Extra-pulmonary	2	0	0	2002	Yes	1	New	1	1	Yes	1	No	2	No	2	Yes	1	No	0	2								70	3	78.5	2RHZE 4RH	6		Treatment complete	3	0	0	0	C
135		2	3		1	5	4	Yes	1	Extra-pulmonary	2	0	0		Yes	1	New	1	1	Yes	1	No	2	No	2	Yes	1	No	0	2								54	2		2RHZE /4RH	6		Treatment complete	3	0	0	0	R
164		1	3		1	0	2	Yes	1	Extra-pulmonary	2	0	0		Yes	1	New	1	1		2	Yes	1	No	2	Yes	1	No	0	2								63	3		2RHZE /4RH	6		Treatment complete	3	0	0	0	C
240		1	3		1	0	4	No	0	Pulmonary	1	0	0				New	1	1	Yes	1	No	2	No	2	No	2	Yes	1	1								48	2	51	2RHZE /4RH	6		Treatment complete	3	0	0	0	C
285		2	3		1	5	4	Yes	1	Pulmonary	1	0	0		Yes	1	Relapse	2	2	Yes	1	No	2	No	2	No	2	Yes	1	2								53	2	56	2RHZE 4RH	6		Treatment complete	3	0	0	0	R
287		2	3		1	2	4	Yes	1	Extra-pulmonary	2	0	0		Yes	1	New	1	1	Yes	1	No	2	No	2	Yes	1	Yes	1	2								46	2	50	2RHZE 4RH	6		Treatment complete	3	0	0	0	C
336		2	3		2	4	4	Yes	1	Extra-pulmonary	2	0	0		Yes	1	New	1	1	Yes	1	No	2	No	2	Yes	1	No	0	2								46	2	50	2RHZE/4RH	6		Treatment complete	3	0	0	0	C
369		1	3		1	0	4	Yes	1	Extra-pulmonary	2	0	0		Yes	1	New	1	1	No	2	No	2	No	2	Yes	1	No	0	2								65	3	66	2RHZE/4RH	6		Treatment complete	3	0	0	0	C
370		1	3		2	9	4	No	0	Pulmonary	1	0	0		No		New	1	1	Yes	1	No	2	No	2	No	2	Yes	1	1								48	2	81	2RHZE/ 4RH	6		Treatment complete	3	0	0	0	C
384		1	3		1	4	4	Yes	1	Pulmonary	1	1	0	12 mouths	Yes	1	New	1	1	Yes	1	No	2	No	2	No	2	Yes	1	1								60	3		2RHZE/4RH			Died	1	1	1	1	C
397		2	3		2	5	4	Yes	1	Pulmonary	1	0	0		Yes	1	New	1	1	Yes	1	No	2	No	2	No	2	No	0	1								50	2	52	2RHZE/ 4RH	6		Treatment complete	3	0	0	0	C
398		1	3		2	0	4	No	0	Pulmonary	1	0	0		No		New	1	1	Yes	1	No	2	No	2	No	2	Yes	1	2								77	3	87	2RHZE/4RH	5		Treatment complete	3	0	0	0	R
403		2	3		1	2	4	Yes	1	Extra-pulmonary	2	0	0	12 months	Yes	1	Relapse	2	2	Yes	1	No	2	Yes	1	No	2	Yes	1	2								39	2	45	2RHZE /4RH	6		Treatment complete	3	0	0	0
441		2	3		2	3	4	Yes	1	Pulmonary	1	0	0		Yes	1	New	1	1	Yes	1	No	2	No	2	No	2	Yes	1	2								83	3	85	2RHZE/4RH	6		Treatment complete	3	0	0	0	R
486		1	3		2	6	4	No	0	Pulmonary	1	0	0		No		New	1	1	Yes	1	No	2	No	2	No	2	Yes	1	2								60	3	63	2RHZE /4RH	6		Treatment complete	3	0	0	0	R
548		2	3		1	8	4	Yes	1	Pulmonary	1	1	0	12 mouths	Yes	1	New	1	1	Yes	1	No	2	No	2	No	2	Yes	1	2								49	2		2RHZE/4RH	1		Died	1	1	1	1	C
765		2	3		1	2	4	Yes	1	Pulmonary	1	0	0	2012-2012	Yes	1	New	1	1	Yes	1	No	2	No	2	No	2	Yes	1	1								53	2	62	2RHZE 4RH	6		Treatment complete	3	0	0	0	R
832		1	3		1	5	4	Yes	1	Extra-pulmonary	2	0	1	2021	Yes	1	Relapse	2	2	Yes	1	No	2	No	2	No	2	No	0	1								60	3		2RHZE 4RH	1		Died	1	1	1	1	C
834		2	3		2	5	4	Yes	1	Pulmonary	1	0	0		Yes	1	New	1	1	Yes	1	No	2	No	2	No	2	No	0	1								50	2	52	2RHZE /4RH	6		Treatment complete	3	0	0	0	C
134		2	3		2	4	4	Yes	1	Extra-pulmonary	2	0	1		Yes	1	New	1	1	Yes	1	No	2	No	2	Yes	1	No	0	2								34	2		2RHZE /4RH	1		Died	1	1	1	1	C
157		1	3		1	2	4	Yes	1	Pulmonary	1	0	0		Yes	1	N	1	1	Yes	1			No	2	No	2	Yes	1	1								55	2	56	2RHZE/4RH	6		Treatment complete	3	0	0	0	C
166		2	3		2	5	4	Yes	1	Extra-pulmonary	2	0	0		Yes	1	New	1	1	Yes	1	No	2	No	2	Yes	1	No	0	2								44	2	50	2RHZE /4RH	6		Treatment complete	3	0	0	0	C
179		2	3		2	2	4	Yes	1	Extra-pulmonary	2	0	0		Yes	1	New	1	1	Yes	1	No	2	No	2	Yes	1	No	0	2								51	2	50	2RHZE /4RH	6		Treatment complete	3	0	0	0	R
241		2	3		1	1	4	Yes	1	Pulmonary	1	0	0		Yes	1	relapse	2	2	Yes	1	No	2	Yes	1	No	2	Yes	1	2								94	3	96	2RHZE 4RH	6		Treatment complete	3	0	0	0	C
252		1	3		1	4	4	No	0	Extra-pulmonary	2	0	0		No		New	1	1	Yes	1	No	2	No	2	Yes	1	No	0	2									3		2RHZE /4RH	6		Treatment complete	3	0	0	0	C
260		2	3		1	5	4	Yes	1	Pulmonary	1	0	0		Yes	1	New	1	1	Yes	1	No	2	No	2	No	2	No	0	1								38	2	39	2RHZE 4RH	6		Treatment complete	3	0	0	0	R
282		1	3		1	14	4	Yes	1	Pulmonary	1	0	0		Yes	1	New	1	1	Yes	1	No	2	No	2	No	2	Yes	1	2								54	2	58	2RHZE 4RH	6		Treatment complete	3	0	0	0	R
288		2	3		1	6	4	Yes	1	Extra-pulmonary	2	0	0		Yes	1	new	1	1	Yes	1	No	2	No	2	Yes	1	No	0	2								72	3	75	2RHZE 4RH	6		Treatment complete	3	0	0	0	C
331		1	3		1	2	4	No	0	Extra-pulmonary	2	0	1		No		New	1	1	No	2	No	2	No	2	No	2	Yes	1	2								54	2		2RHZE/ 4RH	1		Died	1	1	1	0	C
381		1	3		1	7	4	Yes	1	Pulmonary	1	0	0		Yes	1	Relapse	2	2	Yes	1	No	2	No	2	No	2	No	0	1	30							61	3	67	2RHZE/ 4RH	6		Treatment complete	3	0	0	0	R
418		2	3		1	2	4	Yes	1	Pulmonary	1	1	0	12 months	Yes	1	New	1	1	Yes	1	No	2	No	2	No	2	Yes	1	2								70	3	75	2RHZE/ 4RH	6		Died	1	1	1	1	R
434		1	3		1	3	4	Yes	1	Pulmonary	1	0	0	12 months	Yes	1	New	1	1	Yes	1	No	2	No	2	No	2	Yes	1	2					180 cm			48	2	50	2RHZE/ 4RH	6		Treatment complete	3	0	0	0	R
466		1	3		2	5	4	Yes	1	Pulmonary	1	0	0		Yes	1	New	1	1	Yes	1	No	2	No	2	No	2	Yes	1	2								38	2	34	2RHZE/4RH	6		Treatment complete	3	0	0	0	C
475		1	3		1	1	4	No	0	Pulmonary	1	1	0				New	1	1	Yes	1	No	2	No	2	No	2	Yes	1	2								45	2		2RHZE /4RH	2		Died	1	1	1	0	C
485		1	3		2	4	4	No	0	Extra-pulmonary	2	0	0		No		New	1	1	Yes	1	No	2	No	2	Yes	1	No	0	2								54	2	56	2RHZE/4RH	6		Treatment complete	3	0	0	0	C
492		1	3		2	3	4	No	0	Pulmonary	1	1	0		No		New	1	1	Yes	1	No	2	No	2	No	2	Yes	1	1								44.8	2		2RHZE /4RH			Died	1	1	1	0	R
518		2	3		1	4	4	Yes	1	Extra-pulmonary	2	0	1	12 months	Yes	1	New	1	1	Yes	1	No	2	No	2	Yes	1	No	0	2								34	2		2RHZE/ 4RH	1		Died	1	1	1	1	C
519		2	3		1	4	4	Yes	1	Extra-pulmonary	2	0	1	12 months	Yes	1	New	1	1	Yes	1	No	2	No	2	Yes	1	No	0	2								34	2		2RHZE/ 4RH	1		Died	1	1	1	1	C
544		1	3		2	5	4	Yes	1	Pulmonary	1	0	0		Yes	1	New	1	1	Yes	1	No	2	No	2	No	2	Yes	1	1								55	2	56	2RHZE/ 4RH	6		Treatment complete	3	0	0	0	R
824		2	3		1	1	4	Yes	1	Extra-pulmonary	2	0	0	2012-2012	Yes	1	relapse	2	2	Yes	1	No	2	No	2	Yes	1	No	0	2								37	2	44	2RHZE 4RH	6		Treatment complete	3	0	0	0	C
827		2	3		1	5	4	Yes	1	Extra-pulmonary	2	0	0		Yes	1	o	7	4	Yes	1	No	2	No	2	Yes	1	Yes	1	2								70	3	72	2RHZE /4RH	6		Treatment complete	3	0	0	0	C
205		1	3		2	5	4	Yes	1	Extra-pulmonary	2	0	1	2013-2013	Yes	1	New	1	1	Yes	1	No	2	No	2	Yes	1	Yes	1	2								89	3		2RHZE 4RH	1		Died	1	1	1	1	R
257		1	3		1	3	4	Yes	1	Pulmonary	1	0	0		Yes	1	reviewed by Relative	2	2	Yes	1	No	2	No	2	No	2	Yes	1	2								47	2		2RHZE 4RH	6		Treatment complete	3	0	0	0	C
275		1	3		2	3	4	Yes	1	Extra-pulmonary	2	0	0		Yes	1	New	1	1	Yes	1	No	2	No	2	Yes	1	No	0	2								62	3	68	2RHZE 4RH	6		Treatment complete	3	0	0	0	C
300		2	3		1	3	4	No	0	Extra-pulmonary	2	0	0		No		New	1	1	Yes	1	No	2	No	2	Yes	1	No	0	2								71	3	74		6		Treatment complete	3	0	0	0	R
366		1	3		1	5	4	Yes	1	Extra-pulmonary	2	0	0		Yes	1	New	1	1	Yes	1	No	2	No	2	Yes	1	No	0	2								40	2	55	2RHZE/4RH	6		Treatment complete	3	0	0	0	C
406		1	3		1	2	4	Yes	1	Pulmonary	1	1	0	12 months	Yes	1	New	1	1	Yes	1	No	2	No	2	No	2	No	0	1									3		2RHZE/ 4RH			Died	1	1	1	1	R
433		2	3		1	6	4	Yes	1	Extra-pulmonary	2	0	0		Yes	1	New	1	1	Yes	1	No	2	No	2	Yes	1	No	0	2						1.6m		64	3	64.5	2RHZE/ 4RH	6		Treatment complete	3	0	0	0	R
502		1	3		1	3	4	No	0	Extra-pulmonary	2	0	1		No		New	1	1	Yes	1	No	2	No	2	Yes	1	No	0	2									3		2RHZE/4RH			Died	1	1	1	0	C
523		1	3		2	4	4	No	0	Pulmonary	1	0	0		No		New	1	1	Yes	1	No	2	No	2	No	2	No	0	1								44	2	51	2RHZE/ 4RH	6		Treatment complete	3	0	0	0	C
815		2	3		1	2	4	Yes	1	Pulmonary	1	0	0	2015	Yes	1	new	1	1	Yes	1	No	2	No	2	No	2	No	0	1								44.8	2	51	2RHZE 4RH	6		Treatment complete	3	0	0	0	R
184		2	3		1	2	4	Yes	1	Pulmonary	1	0	0		Yes	1	Relapse	2	2	Yes	1	Yes	1	No	2	No	2	No	0	1								86	3	88	2RHZE /4RH	6		Treatment complete	3	0	0	0	C
187		2	3		1	5	4	Yes	1	Pulmonary	1	0	0		Yes	1	New	1	1	Yes	1	No	2	No	2	No	2	Yes	1	1								54	2	60	2RHZE /4RH	6		Treatment complete	3	0	0	0	C
212		1	3		1	2	4	Yes	1	Pulmonary	1	0	0		Yes	1	New	1	1	Yes	1	No	2	No	2	No	2	Yes	1	1								60	3	63	2RHZE /4RH	6		Treatment complete	3	0	0	0	R
213		1	3		1	2	4	Yes	1	Pulmonary	1	0	0		Yes	1	new	1	1	Yes	1	No	2	No	2	No	2	Yes	1	1								55	2	56	2RHZE 4RH	6		Treatment complete	3	0	0	0	C
321		1	3		1	3	4	Yes	1	Extra-pulmonary	2	0	1		Yes	1	New	1	1	No	2	No	2	No	2	No	2	Yes	1	2								85	3		2RHZE/4RH	1		Died	1	1	1	1	C
487		2	3		2	5	4	No	0	Pulmonary	1	0	0		No		New	1	1	Yes	1	No	2	No	2	No	2	No	0	1								77	3	80	2RHZE/4RH	6		Treatment complete	3	0	0	0	R
533		1	3		1	7	4	No	0	Pulmonary	1	0	0		No		New	1	1	Yes	1	No	2	No	2	No	2	Yes	1	1								95	3	96	2RHZE/ 4RH	6		Treatment complete	3	0	0	0	C
534		1	3		1	7	4	No	0	Pulmonary	1	0	0		No		New	1	1	Yes	1	No	2	No	2	No	2	Yes	1	1								67.1	3	71.5	2RHZE/ 4RH	6		Treatment complete	3	0	0	0	C
550		2	3		2	1	4	Yes	1	Pulmonary	1	0	0		Yes	1	Relapse	2	2	Yes	1	No	2	Yes	1	No	2	No	0	1								58.5	3	57.1	2RHZE/4RH	6		Treatment complete	3	0	0	0	C
139		1	3		1	4	4	Yes	1	Pulmonary	1	1	0		No	2	New	1	1	Yes	1	No	2	No	2	No	2	Yes	1	1								44	2		2RHZE /4RH			Died	1	1	1	1	C
161		1	3		1	5	4	Yes	1	Pulmonary	1	0	0		Yes	1	N	1	1	Yes	1	No	2	No	2	No	2	Yes	1	1	0							58	2	59	2RHZE 4RH	6		Treatment complete	3	0	0	0	R
234		2	3		1	2	4	Yes	1	Extra-pulmonary	2	0	0		Yes	1	New	1	1	Yes	1	No	2	No	2	Yes	1	Yes	1	2					52.2			52.2	2	62	2RHZE 4RH	6		Treatment complete	3	0	0	0	R
236		1	3		2	3	4	No	0	Extra-pulmonary	2	0	0		No		New	1	1	Yes	1	No	2	No	2	No	2	No	0	1								45	2	51	2RHZE /4RH	3		Treatment complete	3	0	0	0	C
249		1	3		1	5	4	No	0	Pulmonary	1	0	0		No		New	1	1	Yes	1	No	2	No	2	No	2	Yes	1	2								42	2	46	2RHZE /4RH	4		Treatment complete	3	0	0	0	R
254		1	3		2	1	4	Yes	1	Pulmonary	1	0	0		Yes	1	new	1	1	Yes	1	No	2	No	2	No	2	Yes	1	2								49	2		2RHZE 4RH	6		Treatment complete	3	0	0	0	R
263		1	3		1	3	4	Yes	1	Pulmonary	1	0	0		Yes	1	relapse	2	2	Yes	1	No	2	Yes	1	No	2	Yes	1	2								60	3		2RHZE 4RH	6		Treatment complete	3	0	0	0	R
356		1	3		1	5	4	No	0	Extra-pulmonary	2	0	0		No		New	1	1	Yes	1	No	2	No	2	Yes	1	No	0	2								65	3	68	2RHZE/ 4RH	6		Treatment complete	3	0	0	0	R
383		1	3		1	6	4	Yes	1	Pulmonary	1	0	0		Yes	1	New	1	1	Yes	1	No	2	No	2	No	2	Yes	1	2	30							47	2	62	2RHZE/ 4RH	6		Treatment complete	3	0	0	0	R
414		1	3		1	1	4	No	0	Pulmonary	1	0	0		No		New	1	1	Yes	1	No	2	No	2	No	2	No	0	1								54	2	56	2RHZE/ 4RH	4		Treatment complete	3	0	0	0	R
463		1	3		1	11	4	Yes	1	Pulmonary	1	0	0		Yes	1	New	1	1	Yes	1	No	2	No	2	No	2	Yes	1	2								56	2	57	2RHZE/4RH	6		Treatment complete	3	0	0	0	R
516		1	3		2	3	4	Yes	1	Pulmonary	1	0	0	12 mouths	Yes	1	New	1	1	Yes	1	No	2	No	2	No	2	No	0	1						170cm		55	2	60	2RHZE/4RH	6		Treatment complete	3	0	0	0	R
601		2	3		2	4	4	Yes	1	Extra-pulmonary	2	0	0		Yes	1	New	1	1	Yes	1	No	2	No	2	Yes	1	No	0	2								50	2	52	2RHZE 4RH	6		Treatment complete	3	0	0	0	C
818		1	3		1	3	4	Yes	1	Extra-pulmonary	2	0	1		Yes	1	new	1	1	Yes	1	No	2	No	2	No	2	No	0	1								45	2	51	2RHZE 4RH	3		Died	1	1	1	1	C
125		2	3		1	4	4	Yes	1	Pulmonary	1	0	0		Yes	1	N	1	1	Yes	1	No	2	No	2	No	2	Yes	1	2								60.2	3	65	2RHZE /4RH	6		Treatment complete	3	0	0	0	R
126		1	3		1	4	4	Yes	1	Pulmonary	1	0	0		Yes	1	TL	6	3	Yes	1	No	2	No	2	No	2	Yes	1	2								52	2	62	2RHZE /4RH	6		Treatment complete	3	0	0	0	R
131		1	3		1	0	4	Yes	1	Pulmonary	1	0	0		Yes	1	Relapse	2	2	Yes	1	No	2	Yes	1	No	2	Yes	1	2								61	3	70	2RHZE /4RH	6		Treatment complete	3	0	0	0	R
196		1	3		2	6	4	No	0	Pulmonary	1	0	0		No		Relapse	2	2		2	Yes	1	No	2	No	2	Yes	1	2								61	3	65	2RHZE /4RH	6		Treatment complete	3	0	0	0	R
197		2	3		1	0	4	No	0	Pulmonary	1	1	0		No		Relapse	2	2	No	2	No	2	Yes	1	No	2	Yes	1	2									3		2RHZE /4RH	6		Died	1	1	1	0
203		1	3		1	2	4	No	0	Pulmonary	1	1	0		No		New	1	1	Yes	1	No	2	No	2	No	2	Yes	1	2								65	3		2RHZE /4RH	1		Died	1	1	1	0	C
251		2	3		1	4	4	Yes	1	Pulmonary	1	0	0		Yes	1	new	1	1	Yes	1	No	2	No	2	No	2	No	0	1								51.1	2		2RHZE 4RH	6		Treatment complete	3	0	0	0	C
265		2	3		2	3	4	Yes	1	Pulmonary	1	0	0	Relapse	Yes	1	Relapse	2	2	Yes	1	No	2	Yes	1	No	2	Yes	1	2								44	2		2RHZE 4RH	6		Treatment complete	3	0	0	0	R
271		1	3		1	4	4	Yes	1	Pulmonary	1	0	0	2017-2017	Yes	1	treatment after loss to follow up	5	3	Yes	1	No	2	No	2	No	2	Yes	1	2								52	2	60	2RHZE 4RH	6		Treatment complete	3	0	0	0	R
272		2	3		1	4	4	Yes	1	Pulmonary	1	0	0		Yes	1	Relapse	2	2	Yes	1	No	2	No	2	No	2	Yes	1	2								60.2	3	65	2RHZE 4RH	6		Treatment complete	3	0	0	0	R
317		2	3		1	7	4	Yes	1	Extra-pulmonary	2	0	0	12 months	Yes	1	New	1	1	No	2	No	2	No	2	Yes	1	No	0	2								42	2		2RHZE/ 4RH	6		Treatment complete	3	0	0	0	R
319		2	3		1	5	4	Yes	1	Pulmonary	1	0	0		Yes	1	New	1	1	Yes	1	No	2	No	2	No	2	Yes	1	2								85	3	86	2RHZE/ 4RH	6		Treatment complete	3	0	0	0	R
428		2	3		2	2	4	Yes	1	Pulmonary	1	0	0		Yes	1	New	1	1	Yes	1	No	2	No	2	No	2	Yes	1	2								38	2	40	2RHZE/ 4RH	6		Treatment complete	3	0	0	0	C
444		1	3		2	4	4	No	0	Pulmonary	1	0	0		No		Relapse	2	2	Yes	1	No	2	No	2	No	2	Yes	1	2								76	3	82	2RHZE /4RH	6		Treatment complete	3	0	0	0	R
449		2	3		1	1	4	Yes	1	Pulmonary	1	0	0		Yes	1	Relapse	2	2	Yes	1	No	2	Yes	1	No	2	No	0	1								43	2	62.1	2RHZE/4RH	6		Treatment complete	3	0	0	0	R
477		2	3		2	7	4	No	0	Extra-pulmonary	2	0	0		No		New	1	1	Yes	1	No	2	No	2	Yes	1	Yes	1	2								47	2		2RHZE/4RH	6		Treatment complete	3	0	0	0	R
500		2	3		2	4	4	Yes	1	Extra-pulmonary	2	0	0		Yes	1	New	1	1	Yes	1	No	2	No	2	Yes	1	No	0	2								61	3	63	2RHZE/4RH	6		Treatment complete	3	0	0	0
504		1	3		2	0	4			Pulmonary	1	0	0				New	1	1	Yes	1	No	2	No	2	No	2	No	0	1								58	2	77	2RHZE/4RH	1		Treatment complete	3	0	0		C
513		1	3		2	6	4	Yes	1	Pulmonary	1	0	0	12 mouths	Yes	1	New	1	1	Yes	1	No	2	No	2	No	2	No	0	1								45	2	45	2RHZE/4RH	6		Treatment complete	3	0	0	0	C
515		1	3		1	7	4	Yes	1	Extra-pulmonary	2	0	0	12 mouths	Yes	1	New	1	1	Yes	1	No	2	No	2	Yes	1	No	0	2								60.3	3	70	2RHZE/4RH	6		Treatment complete	3	0	0	0	C
538		2	3		2	0	4	Yes	1	Extra-pulmonary	2	0	0		Yes	1	o	7	4	Yes	1	No	2	No	2	Yes	1	No	0	2								38	2	50	2RHZE/ 4RH	6		Treatment complete	3	0	0	0	C
545		2	3		2	4	4	Yes	1	Pulmonary	1	0	0		Yes	1	New	1	1	Yes	1	No	2	No	2	No	2	No	0	1								55	2	57	2RHZE/4RH	6		Treatment complete	3	0	0	0	C
549		2	3		2	6	4	Yes	1	Pulmonary	1	1	0	12 mouths	Yes	1	New	1	1	Yes	1	No	2	No	2	No	2	No	0	1								38	2		2RHZE/4RH			Died	1	1	1	1	C
554		1	3		2	11	4	Yes	1	Pulmonary	1	0	0		Yes	1	New	1	1	No	2	No	2	No	2	No	2	Yes	1	1								60	3	66	2RHZE/4RH	6		Treatment complete	3	0	0	0	C
598		2	3		2	9	4	Yes	1	Pulmonary	1	0	0		Yes	1	new	1	1	Yes	1	No	2	No	2	No	2	Yes	1	1								66	3	74	2RHZE 4RH	6		Treatment complete	3	0	0	0	C
825		2	3		2	4	4	Yes	1	Pulmonary	1	0	0		Yes	1	new	1	1	Yes	1	No	2	No	2	No	2	No	0	1					53			53	2	57	2RHZE 4RH	6		Treatment complete	3	0	0	0	C
154		1	4		2	2	4	Yes	1	Pulmonary	1	0	0		Yes	1	New	1	1	Yes	1	No	2	No	2	No	2	Yes	1	1								61	3	62	2RHZE /4RH	6		Treatment complete	3	0	0	0	R
160		2	4		1	4	4	Yes	1	Extra-pulmonary	2	0	0		Yes	1	N	1	1	Yes	1	No	2	No	2	Yes	1	Yes	1	2								55	2	60	2RHZE/4RH	6		Treatment complete	3	0	0	0	R
185		1	4		1	1	4	Yes	1	Pulmonary	1	0	0		Yes	1	New	1	1	Yes	1	No	2	No	2	No	2	Yes	1	1								72	3	74	2RHZE /4RH	6		Treatment complete	3	0	0	0	C
216		1	4		2	5	4	Yes	1	Pulmonary	1	0	0		Yes	1	Reviewed by Relative	2	2	Yes	1	No	2	Yes	1	No	2	Yes	1	1								45	2	47	2RHZE 4RH	6		Treatment complete	3	0	0	0	C
244		2	4		1	2	4	Yes	1	Extra-pulmonary	2	0	0		Yes	1	new	1	1	Yes	1	No	2	No	2	Yes	1	Yes	1	2								52	2	55	2RHZE 4RH	6		Treatment complete	3	0	0	0	R
358		2	4		2	6	4	No	0	Pulmonary	1	0	0		No		New	1	1	Yes	1	No	2	No	2	No	2	Yes	1	2								59.4	3	61	2RHZE/ 4RH	6		Treatment complete	3	0	0	0	C
373		2	4		1	6	4	Yes	1	Pulmonary	1	0	0		Yes	1	New	1	1	Yes	1	No	2	No	2	No	2	Yes	1	2								52	2	55	2RHZE/ 4RH	6		Treatment complete	3	0	0	0	R
480		2	4		1	4	4	Yes	1	Pulmonary	1	0	0		Yes	1	o	7	4	Yes	1	No	2	No	2	No	2	Yes	1	1								55	2	63.9	2RHZE /4RH	6		Treatment complete	3	0	0	0	R
541		1	4		2	4	4	Yes	1	Extra-pulmonary	2	0	1		Yes	1	Relapse	2	2	No	2	No	2	No	2	Yes	1	No	0	2								58	2		2RHZE/ 4RH	2		Died	1	1	1	1	C
564		1	4		1	4	4	No	0	Pulmonary	1	0	0		No		Relapse	2	2	Yes	1	No	2	No	2	No	2	Yes	1	1								44	2		2RHZE/4RH	6		Treatment complete	3	0	0	0	R
595		2	4		2	6	4	Yes	1	Pulmonary	1	0	0			3	Relapse	2	2	Yes	1	No	2	Yes	1	No	2	Yes	1	1								48	2	50	2RHZE 4RH	3		Treatment complete	3	0	0	0	C
763		1	4		2	3	4	Yes	1	Pulmonary	1	0	0	2022-2022	Yes	1	o	7	4	Yes	1	No	2	No	2	No	2	Yes	1	1								62	3	70	2RHZE 4RH	6		Treatment complete	3	0	0	0	C
809		1	4		1	5	4	No	0	Pulmonary	1	0	0		No		New	1	1	Yes	1	No	2	No	2	No	2	Yes	1	1								58	2	62	2RHZE /4RH	6		Treatment complete	3	0	0	0	R
810		1	4		1	5	4	No	0	Pulmonary	1	0	0		No		New	1	1	Yes	1	No	2	No	2	No	2	Yes	1	1								58	2	62	2RHZE /4RH	6		Treatment complete	3	0	0	0	R
830		2	4		2	7	4	No	0	Extra-pulmonary	2	0	0		No		new	1	1	Yes	1	No	2	No	2	Yes	1	Yes	1	2								43	2	44	2RHZE 4RH	6		Treatment complete	3	0	0	0	R
200		1	4		1	2	4	No	0	Pulmonary	1	0	0		No		New	1	1	Yes	1	No	2	No	2	No	2	Yes	1	2								55	2	60	2RHZE /4RH	6		Treatment complete	3	0	0	0	R
210		2	4		1	3	4	Yes	1	Extra-pulmonary	2	0	0		Yes	1	Relapse	2	2	Yes	1	No	2	Yes	1	Yes	1	Yes	1	2								70	3	70	2RHZE 4RH	6		Treatment complete	3	0	0	0	R
230		1	4		2	2	4	Yes	1	Pulmonary	1	0	0		Yes	1	New	1	1	Yes	1	No	2	No	2	No	2	Yes	1	1								73	3	74	2RHZE 4RH	6		Treatment complete	3	0	0	0	R
293		1	4		1	2	4	Yes	1	Extra-pulmonary	2	0	1		Yes	1	Relapse	2	2	Yes	1	No	2	No	2	Yes	1	No	0	2	30							46	2		2RHZE 4RH	4		Died	1	1	1	1	C
302		1	4		1	8	4	No	0	Pulmonary	1	0	0		No		New	1	1	Yes	1	No	2	No	2	No	2	No	0	1								70	3		2RHZE/ 4RH	6		Treatment complete	3	0	0	0	R
310		1	4		1	0	4	Yes	1	Extra-pulmonary	2	0	1		No	2	o	7	4	Yes	1	No	2	No	2	Yes	1	No	0	2								55	2		2RHZE/ 4RH			Died	1	1	1	1	C
360		1	4		2	2	4	No	0	Pulmonary	1	0	0		No		New	1	1	Yes	1	No	2	No	2	No	2	Yes	1	2								55	2	60	2RHZE/ 4RH	6		Treatment complete	3	0	0	0	C
415		1	4		2	5	4	No	0	Pulmonary	1	0	0		No		New	1	1	Yes	1	No	2	No	2	No	2	Yes	1	2								90	3	89.5	2RHZE/ 4RH	6		Treatment complete	3	0	0	0	R
420		1	4		1	3	4	Yes	1	Extra-pulmonary	2	0	0		Yes	1	New	1	1	Yes	1	No	2	No	2	Yes	1	Yes	1	2								52	2	56	2RHZE/ 4RH	6		Treatment complete	3	0	0	0	R
514		1	4		2	5	4	Yes	1	Pulmonary	1	1	0	12 mouths	Yes	1	New	1	1	Yes	1	No	2	No	2	No	2	No	0	1								42	2		2RHZE/4RH			Died	1	1	1	1	C
553		1	4		2	9	4	No	0	Pulmonary	1	0	0		No		New	1	1	Yes	1	No	2	No	2	No	2	Yes	1	1								39	2	40	2RHZE/4RH	6		Treatment complete	3	0	0	0	C
591		1	4		2	3	4	No	0	Pulmonary	1	0	0		No		new	1	1	Yes	1	No	2	No	2	No	2	Yes	1	1								50	2	52	2RHZE 4RH	3		Treatment complete	3	0	0	0	R
643		2	4		1	4	4	Yes	1	Extra-pulmonary	2	0	0		Yes	1	New	1	1	Yes	1	No	2	No	2	No	2	Yes	1	1								60	3		2RHZE 4RH	6		Treatment complete	3	0	0	0	R
837		1	4		1	72	2	Yes	1	Pulmonary	1	1	0	2021	Yes	1	new	1	1	Yes	1	No	2	No	2	No	2	No	0	1								47	2		2RHZE 4RH	2		Died	1	1	1	1	C
839		2	4		2	3	4	Yes	1	Extra-pulmonary	2	0	0		Yes	1	o	7		Yes	1	No	2	No	2	Yes	1	Yes	1	2								46	2	48	2RHZE /4RH	6		Treatment complete	3	0	0	0	C
127		2	4		2	7	4	No	0	Pulmonary	1	1	0		No		R	2	2	Yes	1	No	2	No	2	No	2	Yes	1	2								38	2	38	2RHZE /4RH	0		Died	1	1	1	0	C
165		2	4		1	6	4	Yes	1	Extra-pulmonary	2	0	1		Yes	1	o	7	4	Yes	1	No	2	No	2	Yes	1	No	0	2								67	3		2RHZE /4RH	0		Died	1	1	1	1
199		1	4		2	2	4	No	0	Pulmonary	1	0	0		No		New	1	1	Yes	1	No	2	No	2	No	2	Yes	1	2								42	2	42	2RHZE /4RH	6		Treatment complete	3	0	0	0	R
295		1	4		2	5	4	Yes	1	Extra-pulmonary	2	0	0	12 months	Yes	1	New	1	1	Yes	1	No	2	No	2	Yes	1	No	0	2								44	2	50	2RHZE/ 4RH	6		Treatment complete	3	0	0	0
303		1	4		2	1	4	No	0	Pulmonary	1	0	0		No		New	1	1	Yes	1	No	2	No	2	No	2	Yes	1	2								50	2	55	2RHZE/4RH	6		Treatment complete	3	0	0	0
327		1	4		1	5	4	Yes	1	Pulmonary	1	0	0		Yes	1	Relapse	2	2	Yes	1	No	2	No	2	No	2	Yes	1	2								108	3		2RHZE/4RH	6		Treatment complete	3	0	0	0	R
335		1	4		2	0	4	No	0	Pulmonary	1	0	0		No		New	1	1	Yes	1	No	2	No	2	No	2	Yes	1	2								69	3	74	2RHZE/ 4RH	5		Treatment complete	3	0	0	0	R
385		2	4		2	4	4	Yes	1	Extra-pulmonary	2	0	0	12 months	Yes	1	New	1	1	Yes	1	No	2	No	2	Yes	1	No	0	2								35	2	46	2RHZE/ 4RH	6		Treatment complete	3	0	0	0	C
423		2	4		1	0	4	Yes	1	Extra-pulmonary	2	0	0		Yes	1	Relapse	2	2	Yes	1	No	2	Yes	1	No	2	Yes	1	2								4.5	1	6	2RHZE/ 4RH	6		Treatment complete	3	0	0	0	C
451		2	4		2	7	4	No	0	Extra-pulmonary	2	0	1		No		Relapse	2	2		2	Yes	1	No	2	Yes	1	Yes	1	2								38	2		2RHZE /4RH	6		Died	1	1	1	0	R
474		2	4		1	6	4	No	0	Extra-pulmonary	2	0	0		Yes		New	1	1		2	Yes	1	No	2	Yes	1	No	0	2								48	2	50	2RHZE /4RH	6		Treatment complete	3	0	0	0	C
537		1	4		1	1	4	Yes	1	Pulmonary	1	0	0		Yes	1	New	1	1	Yes	1	No	2	No	2	No	2	Yes	1	1								69	3	74	2RHZE/ 4RH	6		Treatment complete	3	0	0	0	R
555		1	4		2	3	4	Yes	1	Pulmonary	1	0	0		Yes	1	Relapse	2	2	Yes	1	No	2	No	2	No	2	Yes	1	1								51	2	58	2RHZE/4RH	6		Treatment complete	3	0	0	0	R
606		1	4		2	1	4	Yes	1	Extra-pulmonary	2	0	0	2010-2010	Yes	1	new	1	1	Yes	1	No	2	No	2	Yes	1	Yes	1	2								56	2	58	2RHZE 4RH	6		Treatment complete	3	0	0	0	C
652		1	4		2	1	4	Yes	1	Extra-pulmonary	2	0	0		Yes	1	new	1	1	Yes	1	No	2	No	2	Yes	1	No	0	2								59	3		2RHZE 4RH	6		Treatment complete	3	0	0	0	C
123		1	4		1	2	4	Yes	1	Pulmonary	1	0	0		Yes	1	N,	1	1	No	2	No	2	No	2	No	2	Yes	1	2								53	2	56	2RHZE /4RH	6		Treatment complete	3	0	0	0	R
144		1	4		1	3	4	Yes	1	Extra-pulmonary	2	0	1		Yes	1	New	1	1	Yes	1	No	2	No	2	Yes	1	No	0	2								64	3		2RHZE /4RH			Died	1	1	1	1	C
239		2	4		1	6	4	Yes	1	Extra-pulmonary	2	0	1	2023	Yes	1	New	1	1	Yes	1	No	2	No	2	Yes	1	Yes	1	2								55	2		2RHZE 4RH	1		Died	1	1	1	1	R
393		2	4		2	3	4	Yes	1	Extra-pulmonary	2	0	0	12 months	Yes	1	Relapse	2	2	Yes	1	No	2	No	2	Yes	1	No	0	2								57	2	63	2RHZE/ 4RH	6		Treatment complete	3	0	0	0	C
556		1	4		2	8	4	Yes	1	Pulmonary	1	1	0		Yes	1	Relapse	2	2	Yes	1	No	2	No	2	No	2	Yes	1	1								41	2		2RHZE/4RH	4		Died	1	1	1	1	R
560		1	4		2	8	4	Yes	1	Extra-pulmonary	2	0	0	12 mouths	Yes	1	New	1	1	No	2	No	2	No	2	Yes	1	No	0	2								45	2	50	2RHZE/4RH	6		Treatment complete	3	0	0	0	C
561		1	4		1	2	4	No	0	Pulmonary	1	0	0		No		New	1	1	Yes	1	No	2	No	2	No	2	Yes	1	1								70	3	72	2RHZE/4RH	6		Treatment complete	3	0	0	0	C
645		2	4		1	0	4	Yes	1	Pulmonary	1	0	0	2009-2009	Yes	1	Relapse	2	2	Yes	1	No	2	Yes	1	No	2	Yes	1	1								84	3	90	2RHZE 4RH	6		Treatment complete	3	0	0	0	R
648		1	4		1	7	4	Yes	1	Extra-pulmonary	2	0	0	2022-2022	Yes	1	new	1	1	No	2	No	2	No	2	Yes	1	No	0	2								53	2	56	2RHZE 4RH	6		Treatment complete	3	0	0	0	R
768		2	4		1	5	4	Yes	1	Extra-pulmonary	2	0	0		Yes	1	new	1	1	Yes	1	No	2	No	2	Yes	1	No	0	2								67	3	74	2RHZE 4RH	6		Treatment complete	3	0	0	0	R
278		1	4		1	6	4	Yes	1	Extra-pulmonary	2	0	1		Yes	1	Relapse	2	2	Yes	1	No	2	No	2	Yes	1	Yes	1	2								49	2		2RHZE 4RH	1		Died	1	1	1	1
279		1	4		2	2	4	Yes	1	Pulmonary	1	1	0		Yes	1	New	1	1	Yes	1	No	2	No	2	No	2	No	0	1								49	2		2RHZE 4RH	1		Died	1	1	1	1
342		2	4		2	4	4	No	0	Extra-pulmonary	2	0	0		No		Relapse	2	2	Yes	1	No	2	No	2	Yes	1	Yes	1	2								55	2	60	2RHZE/ 4RH	6		Treatment complete	3	0	0	0	R
353		1	4		2	2	4	No	0	Pulmonary	1	0	0		No		New	1	1	Yes	1	No	2	No	2	No	2	Yes	1	2								65	3	70	2RHZE/ 4RH	6		Treatment complete	3	0	0	0	C
375		1	4		1	2	4	Yes	1	Pulmonary	1	0	0		Yes	1	New	1	1	Yes	1	No	2	No	2	No	2	Yes	1	2	0							50	2	55	2RHZE/ 4RH	6		Treatment complete	3	0	0	0	C
468		2	4		1	6	4	Yes	1	Extra-pulmonary	2	0	0		Yes	1	Relapse	2	2		2	Yes	1	No	2	Yes	1	No	0	2	2951							34	2	36	2RHZE /4RH	6		Treatment complete	3	0	0	0	C
639		1	4		2	4	4	Yes	1	Extra-pulmonary	2	0	0		Yes	1	relapse	2	2	Yes	1	No	2	Yes	1	Yes	1	Yes	1	2		Dolutegravir-based						49	2	50	2RHZE 4RH	6		Treatment complete	3	0	0	0	R
143		1	4		1	1	4	Yes	1	Pulmonary	1	0	0		Yes	1	Relapse	2	2	Yes	1	No	2	Yes	1	No	2	Yes	1	1								43	2	45	2RHZE /4RH	5		Treatment complete	3	0	0	0	R
153		1	4		1	1	4	Yes	1	Pulmonary	1	0	0		Yes	1	Relapse	2	2	Yes	1	No	2	Yes	1	No	2	No	0	1								65	3	59	2RHZE /4RH	6		Treatment complete	3	0	0	0	R
242		2	4		2	7	4	Yes	1	Extra-pulmonary	2	0	0		Yes	1	new	1	1	Yes	1	No	2	No	2	Yes	1	Yes	1	2								40	2	42	2RHZE 4RH	6		Treatment complete	3	0	0	0	C
636		1	4		1	7	4	Yes	1	Extra-pulmonary	2	0	0		Yes	1	new	1	1	Yes	1	No	2	No	2	No	2	Yes	1	2								70	3	72	2RHZE 4RH	6		Treatment complete	3	0	0	0	C
760		1	4		1	5	4	Yes	1	Extra-pulmonary	2	0	1		Yes	1	new	1	1	Yes	1	No	2	No	2	Yes	1	No	0	2	0							59	3		2RHZE 4RH	2		Died	1	1	1	1	C
811		2	4		2	6	4	No	0	Pulmonary	1	0	0		No		New	1	1	Yes	1	No	2	No	2	No	2	Yes	1	1								54	2	64	2RHZE /4RH	6		Treatment complete	3	0	0	0	C
812		2	4		2	6	4	No	0	Pulmonary	1	0	0		No		New	1	1	Yes	1	No	2	No	2	No	2	Yes	1	1								54	2	64	2RHZE /4RH	6		Treatment complete	3	0	0	0	C
822		2	4		1	3	1	Yes	1	Extra-pulmonary	2	0	0	2019-2019	Yes	1	New	1	1	Yes	1	No	2	No	2	Yes	1	No	0	2								84	3	94	2RHZE 4RH	6		Treatment complete	3	0	0	0	C
137		1	4		2	4	4	Yes	1	Pulmonary	1	1	0		Yes	1	New	1	1	Yes	1	No	2	No	2	No	2	Yes	1	1								63	3		2RHZE /4RH			Died	1	1	1	1	C
175		1	4		1	2	4	No	0	Pulmonary	1	1	0		No		New	1	1	Yes	1	No	2	No	2	No	2	No	0	1								40	2		2RHZE /4RH	1		Died	1	1	1	0	C
400		2	4		1	1	4	No	0	Extra-pulmonary	2	0	0		No		o	7	3	Yes	1	No	2	No	2	Yes	1	No	0	2								83	3	83	2RHZE/4RH	6		Treatment complete	3	0	0	0	C
498		2	4		1	8	4	No	0	Extra-pulmonary	2	0	0		No		New	1	1	Yes	1	No	2	No	2	Yes	1	No	0	2								67	3	74.5	2RHZE /4RH	6		Treatment complete	3	0	0	0	R
638		1	4		1	4	4	Yes	1	Pulmonary	1	0	0		Yes	1	Relapse	2	2	Yes	1	No	2	Yes	1	No	2	Yes	1	2	1373162							52.7	2	50	2RHZE 4RH	6		Treatment complete	3	0	0	0	R
145		1	4		2	5	4	Yes	1	Pulmonary	1	1	0		Yes	1	Relapse	2	2	Yes	1	No	2	No	2	No	2	No	0	1								45	2		2RHZE /4RH			Died	1	1	1	1	C
178		1	4		2	8	4	Yes	1	Pulmonary	1	0	0		Yes	1	Relapse	2	2	Yes	1	No	2	No	2	No	2	Yes	1	1								55	2	60	2RHZE /4RH	6		Treatment complete	3	0	0	0	C
208		1	4		1	3	4	Yes	1	Pulmonary	1	0	0		Yes	1	RELAPSE	2	2	Yes	1	No	2	Yes	1	No	2	No	0	1								54	2	55	2RHZE 4RH	7		Treatment complete	3	0	0	0	R
396		1	4		1	3	4	Yes	1	Pulmonary	1	1	0	12 months	Yes	1	New	1	1	Yes	1	No	2	No	2	No	2	No	0	1								40	2		2RHZE/ 4RH	1		Died	1	1	1	1	C
472		2	4		2	3	4	No	0	Extra-pulmonary	2	0	0		Yes		New	1	1	Yes	1	No	2	No	2	Yes	1	No	0	2								43	2		2RHZE /4RH	6		Treatment complete	3	0	0	0	C
481		1	4		1	1	4	No	0	Extra-pulmonary	2	0	1		No		Relapse	2	2	Yes	1	No	2	No	2	Yes	1	No	0	2								38	2		2RHZE/4RH			Died	1	1	1	0	C
823		2	4		2	3	4	Yes	1	Pulmonary	1	0	0	2015-2015	Yes	1	New	1	1	Yes	1	No	2	No	2	No	2	Yes	1	1	0							84	3	80	2RHZE 4RH	6		Treatment complete	3	0	0	0	R
132		1	4		2	2	4	Yes	1	Extra-pulmonary	2	0	0		Yes	1	Relapse	2	2	Yes	1	No	2	No	2	Yes	1	Yes	1	2								53	2	58	2RHZE /4RH	6		Treatment complete	3	0	0	0	R
136		2	4		2	1	4	Yes	1	Extra-pulmonary	2	0	0		Yes	1	New	1	1	Yes	1	No	2	No	2	Yes	1	No	0	2								65	3	68	2RHZE /4RH	6		Treatment complete	3	0	0	0	R
146		1	4		1	4	4	Yes	1	Pulmonary	1	0	0		Yes	1	New	1	1	Yes	1	No	2	No	2	No	2	No	0	1								88	3	90	2RHZE /4RH	6		Treatment complete	3	0	0	0	R
214		1	4		2	2	4	No	0	Pulmonary	1	0	0		No		Relapse	2	2	Yes	1	No	2	Yes	1	No	2	Yes	1	1								55	2	56	2RHZE /4RH	6		Treatment complete	3	0	0	0	R
228		1	4		2	5	4	Yes	1	Pulmonary	1	0	0		Yes	1	Relapse	2	2	Yes	1	No	2	Yes	1	No	2	Yes	1	1								60	3	61	2RHZE 4RH	6		Treatment complete	3	0	0	0	R
247		1	4		2	2	4	No	0	Extra-pulmonary	2	0	0		No		Relapse	2	2	Yes	1	No	2	No	2	Yes	1	Yes	1	2								62	3	64	2RHZE /4RH	4		Treatment complete	3	0	0	0
256		2	4		2	3	4	Yes	1	Pulmonary	1	0	0		Yes	1	new	1	1	Yes	1	No	2	No	2	No	2	Yes	1	2								43	2		2RHZE 4RH	6		Treatment complete	3	0	0	0	C
313		1	4		2	0	4	Yes	1	Extra-pulmonary	2	0	0		Yes	1	New	1	1	Yes	1	No	2	No	2	Yes	1	No	0	2								50	2	55	2RHZE/ 4RH	5		Treatment complete	3	0	0	0	R
405		2	4		2	7	4	No	0	Extra-pulmonary	2	0	0				New	1	1	Yes	1	No	2	No	2	No	2	Yes	1	2								43	2	46	2RHZE /4RH	6		Treatment complete	3	0	0	0	R
470		1	4		1	2	4	No	0	Extra-pulmonary	2	0	0		No		New	1	1	Yes	1	No	2	No	2	Yes	1	Yes	1	2								95	3	95	2RHZE /4RH	6		Treatment complete	3	0	0	0
535		1	4		2	6	4	No	0	Pulmonary	1	1	0		No		New	1	1	Yes	1	No	2	No	2	No	2	No	0	1									3		2RHZE/ 4RH	6		Died	1	1	1	0	R
644		1	4		2	5	4	Yes	1	Pulmonary	1	0	0		Yes	1	New	1	1	Yes	1	No	2	No	2	No	2	No	0	1								66	3	68	2RHZE 4RH	6		Treatment complete	3	0	0	0	R
163		1	4		2	6	4	No	0	Pulmonary	1	0	0		No		New	1	1	Yes	1	No	2	No	2	No	2	No	0	1	42							57	2		2RHZE /4RH	6		Treatment complete	3	0	0	0	C
291		1	4		1	4	4	Yes	1	Pulmonary	1	0	0		Yes	1	New	1	1	Yes	1	No	2	No	2	No	2	No	0	1								55	2	57.7	2RHZE 4RH	6		Treatment complete	3	0	0	0	R
309		1	4		2	2	4	Yes	1	Extra-pulmonary	2	0	1		No	2	New	1	1	Yes	1	No	2	No	2	Yes	1	No	0	2								45	2		2RHZE/ 4RH			Died	1	1	1	1	C
326		1	4		1	0	4	Yes	1	Pulmonary	1	1	0	12 months	Yes	1	New	1	1	Yes	1	No	2	No	2	No	2	No	0	1								50	2		2RHZE/ 4RH	1		Died	1	1	1	1	C
458		2	4		2	3	4	Yes	1	Pulmonary	1	0	0		No	2	New	1	1	Yes	1	No	2	No	2	No	2	Yes	1	2								53	2	57	2RHZE/4RH	6		Treatment complete	3	0	0	0	R
531		1	4		1	2	4	No	0	Extra-pulmonary	2	0	0		No		New	1	1	Yes	1	No	2	No	2	Yes	1	No	0	2								14	1		2RHZE/ 4RH	2		Treatment complete	3	0	0	0	R
552		2	4		2	5	4	Yes	1	Pulmonary	1	0	0		Yes	1	New	1	1	Yes	1	No	2	No	2	No	2	No	0	1								48.3	2	50	2RHZE/4RH	6		Treatment complete	3	0	0	0	R
218		1	5		1	4	2	Yes	1	Pulmonary	1	0	0		Yes	1	new	1	1	Yes	1	No	2	No	2	No	2	Yes	1	1								56	2	58	2RHZE 4RH	6		Treatment complete	3	0	0	0	C
266		1	5		2	4	4	No	0	Pulmonary	1	0	0		No		Relapse	2	2	Yes	1	No	2	No	2	No	2	Yes	1	2								49	2	54	2RHZE /4RH	6		Treatment complete	3	0	0	0	R
289		2	5		2	6	4	Yes	1	Extra-pulmonary	2	0	1		Yes	1	Relapse	2	2	Yes	1	No	2	No	2	Yes	1	No	0	2								60	3		2RHZE 4RH	1		Died	1	1	1	1
380		1	5		2	4	4	Yes	1	Pulmonary	1	0	0		Yes	1	New	1	1	Yes	1	No	2	No	2	No	2	No	0	1								46	2		2RHZE/ 4RH	6		Treatment complete	3	0	0	0	C
596		1	5		2	15	4	No	0	Extra-pulmonary	2	0	0		No		New	1	1	Yes	1	No	2	No	2	Yes	1	No	0	2								55	2	61	2RHZE 4RH	6		Treatment complete	3	0	0	0	C
343		1	5		1	3	4	Yes	1	Extra-pulmonary	2	0	1		Yes	1	New	1	1	Yes	1	No	2	No	2	Yes	1	No	0	2								54	2		2RHZE/4RH	4		Died	1	1	1	1	C
448		2	5		2	6	4	No	0	Pulmonary	1	0	0		No		Transfered In	4	3	Yes	1	No	2	No	2	No	2	No	0	1								72	3		2RHZE /4RH	6		Treatment complete	3	0	0	0	R
511		1	5		1	4	4	Yes	1	Extra-pulmonary	2	0	0	12 mouths	Yes	1	Relapse	2	2	Yes	1	No	2	Yes	1	Yes	1	No	0	2								59	3	64	2RHZE/4RH	6		Treatment complete	3	0	0	0	R
532		1	5		1	2	4	No	0	Pulmonary	1	0	0		No		New	1	1	Yes	1	No	2	No	2	No	2	Yes	1	1								60	3	61	2RHZE/ 4RH	6		Treatment complete	3	0	0	0	C
557		1	5		1	1	4	Yes	1	Pulmonary	1	0	0		Yes	1	New	1	1	Yes	1	No	2	No	2	No	2	Yes	1	1								55	2	70	2RHZE/4RH	6		Treatment complete	3	0	0	0	C
603		2	5		2	8	4	Yes	1	Pulmonary	1	0	0		Yes	1	New	1	1	Yes	1	No	2	No	2	No	2	Yes	1	1								100	3	106	2RHZE 4RH	6		Treatment complete	3	0	0	0	C
192		1	5		1	4	4	Yes	1	Extra-pulmonary	2	0	0		Yes	1	Relapse	2	2	Yes	1	No	2	No	2	Yes	1	No	0	2								105	3	107	2RHZE /4RH	6		Treatment complete	3	0	0	0	C
308		2	5		2	3	4	Yes	1	Extra-pulmonary	2	0	0		Yes	1	New	1	1	Yes	1	No	2	No	2	Yes	1	No	0	2								40	2		2RHZE/4RH	6		Treatment complete	3	0	0	0	C
325		2	5		1	5	4	Yes	1	Pulmonary	1	0	0		Yes	1	Relapse	2	2	Yes	1	No	2	Yes	1	No	2	Yes	1	2								61	3	62	2RHZE/ 4RH	6		Treatment complete	3	0	0	0	R
445		1	5		2	8	4	Yes	1	Pulmonary	1	0	0	12 mouths	Yes	1	Relapse	2	2	Yes	1	No	2	Yes	1	No	2	No	0	1								45	2	48	2RHZE/4RH	6		Treatment complete	3	0	0	0	C
559		2	5		1	4	4	Yes	1	Extra-pulmonary	2	0	1	12 mouths	Yes	1	New	1	1	No	2	No	2	No	2	Yes	1	No	0	2								48	2		2RHZE/4RH	0		Died	1	1	1	1	C
646		1	5		1	1	4	Yes	1	Pulmonary	1	0	0	2011-2011	Yes	1	Relapse	2	2	Yes	1	No	2	No	2	No	2	Yes	1	1								65	3	68	2RHZE 4RH	6		Treatment complete	3	0	0	0	R
183		1	5		1	4	4	Yes	1	Extra-pulmonary	2	0	0		Yes	1	Relapse	2	2	Yes	1	No	2	No	2	Yes	1	No	0	2								63	3	72	2RHZE /4RH	6		Treatment complete	3	0	0	0	C
351		2	5		2	1	4	No	0	Extra-pulmonary	2	0	0		No		o	7	3	Yes	1	No	2	No	2	Yes	1	No	0	2								54	2	58	2RHZE/ 4RH	6		Treatment complete	3	0	0	0	C
456		1	5		2	10	4	Yes	1	Pulmonary	1	0	0		Yes	1	New	1	1	Yes	1	No	2	No	2	No	2	Yes	1	2								80	3	82	2RHZE/4RH	6		Treatment complete	3	0	0	0	R
838		2	5		1	3	4	Yes	1	Extra-pulmonary	2	0	0	2007	Yes	1	relapse	2	2	Yes	1	No	2	No	2	Yes	1	No	0	2	48							27	1	30	2RHZE 4RH	6		Treatment complete	3	0	0	0	C
332		1	5		2	7	4	Yes	1	Extra-pulmonary	2	0	0	12 mouths	Yes	1	o	7	4	Yes	1	No	2	No	2	Yes	1	No	0	2								59	3		2RHZE/4RH	6		Treatment complete	3	0	0	0	R
766		1	5		1	4	4	Yes	1	Pulmonary	1	0	0	2014-2014	Yes	1	new	1	1	Yes	1	No	2	No	2	No	2	Yes	1	1								81	3		2RHZE 4RH	6		Treatment complete	3	0	0	0	R
168		2	5		1	3	4	No	0	Extra-pulmonary	2	0	1		No		New	1	1	Yes	1	No	2	No	2	Yes	1	No	0	2									3		2RHZE /4RH			Died	1	1	1	0	C
174		1	5		1	3	4	No	0	Pulmonary	1	0	0		No		New	1	1	Yes	1	No	2	No	2	No	2	Yes	1	1								47	2	48	2RHZE /4RH	6		Treatment complete	3	0	0	0	R
225		1	5		2	1	4	No	0	Pulmonary	1	0	0		No		New	1	1	Yes	1	No	2	No	2	No	2	Yes	1	1								90.7	3	98	2RHZE /4RH	6		Treatment complete	3	0	0	0
345		2	5		1	2	4	No	0	Pulmonary	1	0	0		No		Relapse	2	2	Yes	1	No	2	No	2	No	2	No	0	1								48	2	52	2RHZE/ 4RH	6		Treatment complete	3	0	0	0	C
452		2	5		1	6	4	Yes	1	Extra-pulmonary	2	0	0	12 mouths	Yes	1	New	1	1	Yes	1	No	2	No	2	Yes	1	No	0	2								45	2	48	2RHZE/4RH	6		Treatment complete	3	0	0	0	C
354		1	5		1	1	4	No	0	Pulmonary	1	0	0		No		New	1	1	Yes	1	No	2	No	2	No	2	No	0	1								47	2	52	2RHZE/ 4RH	6		Treatment complete	3	0	0	0	C
404		1	5		1	2	4	No	0	Pulmonary	1	0	0		No		Relapse	2	2	Yes	1	No	2	Yes	1	No	2	Yes	1	2								43	2	43	2RHZE /4RH	6		Treatment complete	3	0	0	0	R
461		2	5		1	4	4	No	0	Pulmonary	1	0	0		No		New	1	1	Yes	1	No	2	No	2	No	2	Yes	1	2								52	2	55	2RHZE /4RH	6		Treatment complete	3	0	0	0	R
524		1	5		1	5	4	No	0	Extra-pulmonary	2	0	0		No		Relapse	2	2	Yes	1	No	2	No	2	Yes	1	No	0	2								61	3	65	2RHZE/ 4RH	6		Treatment complete	3	0	0	0	C
597		1	5		2	3	4	Yes	1	Extra-pulmonary	2	0	0		Yes	1	relapse	2	2	Yes	1	No	2	No	2	Yes	1	No	0	2								61.2	3	65	2RHZE 4RH	6		Treatment complete	3	0	0	0	C
379		1	5		2	3	4	Yes	1	Extra-pulmonary	2	0	0		Yes	1	Relapse	2	2	Yes	1	No	2	No	2	Yes	1	No	0	2								62	3	65	2RHZE/ 4RH	6		Treatment complete	3	0	0	0	R
438		2	5		1	4	4	Yes	1	Pulmonary	1	1	0	12 mouths	Yes	1	New	1	1	Yes	1	No	2	No	2	No	2	No	0	1								63	3		2RHZE/4RH			Died	1	1	1	1	C
495		1	5		2	3	4	No	0	Pulmonary	1	0	0		No		New	1	1	Yes	1	No	2	No	2	No	2	Yes	1	1								49	2	47	2RHZE/4RH	6		Treatment complete	3	0	0	0	C
520		1	5		2	6	4	No	0	Extra-pulmonary	2	0	1		No		New	1	1	Yes	1	No	2	No	2	No	2	Yes	1	1								44.8	2		2RHZE/ 4RH			Died	1	1	1	0	R
226		1	5		1	5	4	Yes	1	Pulmonary	1	0	0		Yes	1	New	1	1	Yes	1	No	2	No	2	No	2	Yes	1	1								11.4	1	14	2RHZE 4RH	6		Treatment complete	3	0	0	0	R
382		1	5		1	0	4	Yes	1	Pulmonary	1	0	0		Yes	1	New	1	1	Yes	1	No	2	No	2	No	2	Yes	1	2								45	2	48	2RHZE/ 4RH	6		Treatment complete	3	0	0	0	R
442		1	5		1	4	4	No	0	Pulmonary	1	0	0		No		New	1	1	Yes	1	No	2	No	2	No	2	Yes	1	2								56	2	62	2RHZE /4RH	6		Treatment complete	3	0	0	0	R
526		1	5		1	3	4	No	0	Pulmonary	1	0	0		No		New	1	1	Yes	1	No	2	No	2	No	2	No	0	1								64	3	68	2RHZE/ 4RH	6		Treatment complete	3	0	0	0	C
407		2	5		1	5	4	Yes	1	Extra-pulmonary	2	0	0		Yes	1	New	1	1	Yes	1	No	2	No	2	Yes	1	No	0	2								42	2	45	2RHZE/ 4RH	6		Treatment complete	3	0	0	0	R
489		1	5		1	4	4	No	0	Pulmonary	1	0	0		No		New	1	1	Yes	1	No	2	No	2	No	2	Yes	1	1								69	3	71	2RHZE /4RH	6		Treatment complete	3	0	0	0	R
826		2	5		1	1	4	Yes	1	Extra-pulmonary	2	0	1		Yes	1	Relapse	2	2	Yes	1	No	2	Yes	1	Yes	1	No	0	2								46	2		2RHZE /4RH			Died	1	1	1	1
124		2	6		1	2	4	Yes	1	Pulmonary	1	0	0		Yes	1	R	3	2	Yes	1	No	2	Yes	1	No	2	Yes	1	2								70	3	81	2RHZE /4RH	6		Treatment complete	3	0	0	0	R
182		1	6		1	4	4	No	0	Extra-pulmonary	2	0	0		No		New	1	1	No	2	No	2	No	2	Yes	1	Yes	1	2								39	2	42	2RHZE /4RH	6		Treatment complete	3	0	0	0	R
223		2	6		2	6	4	No	0	Pulmonary	1	0	0		No		New	1	1	Yes	1	No	2	No	2	No	2	Yes	1	1								98	3	101	2RHZE /4RH	6		Treatment complete	3	0	0	0	C
324		1	6		1	4	4	Yes	1	Pulmonary	1	1	0	12 mouths	Yes	1	New	1	1	Yes	1	No	2	No	2	No	2	Yes	1	2								44	2		2RHZE/4RH	0		Died	1	1	1	1	C
410		2	6		2	3	4	No	0	Pulmonary	1	0	0		No		New	1	1	Yes	1	No	2	No	2	No	2	Yes	1	2								24	1	26	2RHZE/ 4RH	6		Treatment complete	3	0	0	0	R
432		1	6		1	0	4	Yes	1	Extra-pulmonary	2	0	1		Yes	1	New	1	1	Yes	1	No	2	No	2	Yes	1	No	0	2								40	2		2RHZE/ 4RH			Died	1	1	1	1	C
509		2	6		1	7	4	Yes	1	Pulmonary	1	0	0	12 mouths	Yes	1	New	1	1	Yes	1	No	2	No	2	No	2	Yes	1	1								60	3	62	2RHZE/4RH	6		Treatment complete	3	0	0	0	R
510		1	6		1	7	4	Yes	1	Pulmonary	1	1	0	12 mouths	Yes	1	New	1	1	Yes	1	No	2	No	2	No	2	Yes	1	1								82	3		2RHZE/4RH	1		Died	1	1	1	1	R
530		2	6		2	6	4	No	0	Pulmonary	1	0	0		No		Relapse	2	2	Yes	1	No	2	No	2	No	2	Yes	1	1								70	3	75	2RHZE/ 4RH	6		Treatment complete	3	0	0	0	R
650		2	6		1	2	4	Yes	1	Extra-pulmonary	2	0	0	2018-2018	Yes	1	Relapse	2	2	Yes	1	No	2	Yes	1	Yes	1	No	0	2								70	3	81	2RHZE 4RH	6		Treatment complete	3	0	0	0	R
193		1	6		1	6	2	Yes	1	Extra-pulmonary	2	0	0		Yes	1	New	1	1	No	2	No	2	No	2	Yes	1	No	0	2								65	3	67	2RHZE /4RH	6		Treatment complete	3	0	0	0	C
284		1	6		1	1	4	Yes	1	Extra-pulmonary	2	0	0	2005	Yes	1	New	1	1	Yes	1	No	2	No	2	Yes	1	Yes	1	2	26							55	2		2RHZE 4RH	6		Treatment complete	3	0	0	0	C
819		1	6		1	6	4	Yes	1	Pulmonary	1	1	0	2018-2018	Yes	1	relapse	2	2	Yes	1	No	2	No	2	No	2	No	0	1								54	2		2RHZE 4RH	6		Died	1	1	1	1	C
156		1	6		1	3	2	Yes	1	Pulmonary	1	0	0		Yes	1	R	2	2	Yes	1	No	2	No	2	No	2	Yes	1	1								65	3	66	2RHZE/4RH	6		Treatment complete	3	0	0	0
467		1	6		2	2	4	No	0	Pulmonary	1	0	0		No		New	1	1	Yes	1	No	2	No	2	No	2	No	0	1								66	3		2RHZE /4RH	6		Treatment complete	3	0	0	0	C
491		2	6		2	1	4	No	0	Pulmonary	1	0	0		No		New	1	1	Yes	1	No	2	No	2	No	2	Yes	1	1								45.3	2		2RHZE/4RH	6		Treatment complete	3	0	0	0	C
529		2	6		1	6	4	No	0	Pulmonary	1	0	0		No		New	1	1	Yes	1	No	2	No	2	No	2	Yes	1	1								45	2	46	2RHZE/ 4RH	6		Treatment complete	3	0	0	0	R
808		1	6		2	6	4	No	0	Pulmonary	1	0	0		No		New	1	1	Yes	1	No	2	No	2	No	2	Yes	1	1								58	2	62	2RHZE /4RH	6		Treatment complete	3	0	0	0	R
189		1	6		1	7	4	Yes	1	Extra-pulmonary	2	0	0		Yes	1	Relapse	2	2	Yes	1	No	2	No	2	Yes	1	Yes	1	2								56	2	59	2RHZE /4RH	6		Treatment complete	3	0	0	0	C
238		1	6		2	3	4	Yes	1	Extra-pulmonary	2	0	1		Yes	1	Relapse	2	2	Yes	1	No	2	No	2	Yes	1	No	0	2	2021							54	2		2RHZE 4RH			Died	1	1	1	1	C
305		1	6		2	0	4	No	0	Extra-pulmonary	2	0	0		No		New	1	1	Yes	1	No	2	No	2	Yes	1	No	0	2								65	3		2RHZE/ 4RH	6		Treatment complete	3	0	0	0	C
440		2	6		1	7	4	No	0	Extra-pulmonary	2	0	0		Yes		New	1	1	Yes	1	No	2	No	2	Yes	1	No	0	2								53	2		2RHZE/4RH	6		Treatment complete	3	0	0	0	C
450		1	6		2	0	4	No	0	Extra-pulmonary	2	0	0		No		Relapse	2	2	Yes	1	No	2	No	2	Yes	1	No	0	2								65	3		2RHZE /4RH	6		Treatment complete	3	0	0	0	R
542		1	6		2	5	4	Yes	1	Extra-pulmonary	2	0	0		Yes	1	Relapse	2	2	Yes	1	No	2	No	2	Yes	1	No	0	2								46	2	50	2RHZE/ 4RH	6		Treatment complete	3	0	0	0	C
807		1	6		2	3	4	No	0	Pulmonary	1	0	0		No		New	1	1	Yes	1	No	2	No	2	No	2	Yes	1	1								48	2	52	2RHZE /4RH	6		Treatment complete	3	0	0	0
195		1	6		1	6	4	No	0	Pulmonary	1	0	0		No		New	1	1	Yes	1	No	2	No	2	No	2	Yes	1	2								47	2	48	2RHZE /4RH	6		Treatment complete	3	0	0	0	C
273		2	6		1	3	4	Yes	1	Extra-pulmonary	2	0	0		Yes	1	Relapse	2	2	Yes	1	No	2	No	2	Yes	1	No	0	2								65	3	66	2RHZE 4RH	6		Treatment complete	3	0	0	0	C
457		1	6		1	4	4	No	0	Pulmonary	1	0	0		No		New	1	1	Yes	1	No	2	No	2	No	2	Yes	1	2								50	2		2RHZE /4RH	6		Treatment complete	3	0	0	0	R
767		2	6		1	5	4	Yes	1	Pulmonary	1	0	0	2006-2006	Yes	1	New	1	1	Yes	1	No	2	No	2	No	2	Yes	1	1								55	2	56	2RHZE 4RH	6		Treatment complete	3	0	0	0	R
237		2	6		1	3	4	Yes	1	Pulmonary	1	1	0		Yes	1	Relapse	2	2	Yes	1	No	2	No	2	No	2	No	0	1					51				3		2RHZE 4RH			Died	1	1	1	1	C
412		1	6		2	2	4	No	0	Pulmonary	1	0	0		No		New	1	1	Yes	1	No	2	No	2	No	2	Yes	1	2								84.2	3		2RHZE/ 4RH	3		Treatment complete	3	0	0	0	R
339		1	6		2	5	4	No	0	Pulmonary	1	0	0		No		Relapse	2	2	Yes	1	No	2	No	2	No	2	Yes	1	2								50	2		2RHZE/ 4RH	6		Treatment complete	3	0	0	0	R
357		2	6		2	4	4	No	0	Pulmonary	1	0	0		No		New	1	1	Yes	1	No	2	No	2	No	2	Yes	1	2								61	3	63	2RHZE/ 4RH	6		Treatment complete	3	0	0	0	C
389		2	6		1	1	4	Yes	1	Pulmonary	1	0	0		Yes	1	New	1	1	Yes	1	No	2	No	2	No	2	Yes	1	2								84	3	87	2RHZE/ 4RH	6		Treatment complete	3	0	0	0	R
207		1	6		1	3	4	No	0	Extra-pulmonary	2	0	0		No		o	7	4	Yes	1	No	2	No	2	Yes	1	No	0	2								61	3	63	2RHZE /4RH	6		Treatment complete	3	0	0	0
482		1	6		1	6	4	No	0	Pulmonary	1	0	0		No		New	1	1	Yes	1	No	2	No	2	No	2	Yes	1	1								45	2	49	2RHZE /4RH	6		Treatment complete	3	0	0	0	R
222		2	6		2	0	4	No	0	Extra-pulmonary	2	0	0		Yes		New	1	1	Yes	1	No	2	No	2	Yes	1	No	0	2								46	2	48.2	2RHZE /4RH	6		Treatment complete	3	0	0	0	C
478		1	6		2	5	4	No	0	Pulmonary	1	1	0		No		New	1	1	Yes	1	No	2	No	2	No	2	Yes	1	1								42	2		2RHZE /4RH	2		Died	1	1	1	0	C
162		1	6		1	11	4	No	0	Extra-pulmonary	2	0	0		No		New	1	1	Yes	1	Yes	1	No	2	Yes	1	No	0	2								63	3	66	2RHZE /4RH	6		Treatment complete	3	0	0	0	C
443		2	6		1	8	4	No	0	Pulmonary	1	0	0		No		New	1	1	Yes	1	No	2	No	2	No	2	Yes	1	2								43	2	46	2RHZE /4RH	6		Treatment complete	3	0	0	0	R
539		1	6		1	4	4	Yes	1	Extra-pulmonary	2	0	0		Yes	1	New	1	1	Yes	1	No	2	No	2	Yes	1	No	0	2								45	2		2RHZE/ 4RH	6		Treatment complete	3	0	0	0	C
337		2	6		2	6	4	No	0	Pulmonary	1	1	0		No		New	1	1	Yes	1	No	2	No	2	No	2	Yes	1	2								36	2		2RHZE/ 4RH	1		Died	1	1	1	0	C
473		1	6		2	6	4	No	0	Pulmonary	1	0	0		No		New	1	1	Yes	1	No	2	No	2	No	2	Yes	1	2								52.9	2	55	2RHZE /4RH	6		Treatment complete	3	0	0	0	R
525		1	6		2	2	4	No	0	Pulmonary	1	0	0		No		New	1	1	Yes	1	No	2	No	2	No	2	Yes	1	1								60	3	63	2RHZE/ 4RH	6		Treatment complete	3	0	0	0	R
198		1	6		1	27	2	No	0	Extra-pulmonary	2	0	0		No		New	1	1	Yes	1	No	2	No	2	Yes	1	No	0	2								63	3	61	2RHZE /4RH	6		Treatment complete	3	0	0	0	C
206		2	6		2	3	4	No	0	Pulmonary	1	0	0		No		New	1	1	Yes	1	No	2	No	2	No	2	Yes	1	2								40	2	45	2RHZE /4RH	6		Treatment complete	3	0	0	0	R
496		1	6		1	9	4	No	0	Pulmonary	1	0	0		No		o	7	4	Yes	1	No	2	No	2	No	2	Yes	1	1								58	2	59	2RHZE/4RH	6		Treatment complete	3	0	0	0	R
204		1	6		2	4	4	No	0	Pulmonary	1	0	0		No		New	1	1	Yes	1	No	2	No	2	No	2	Yes	1	2								45	2	47	2RHZE /4RH	6		Treatment complete	3	0	0	0	C
359		1	6		2	2	4	No	0	Pulmonary	1	0	0		No		New	1	1	Yes	1	No	2	No	2	No	2	Yes	1	2								51.3	2	36	2RHZE/ 4RH	6		Treatment complete	3	0	0	0	R
363		1	6		2	5	4	No	0	Pulmonary	1	0	0		No		Relapse	2	2	Yes	1	No	2	No	2	No	2	Yes	1	2								98	3	100	2RHZE/ 4RH	6		Treatment complete	3	0	0	0	R
378		1	6		2	4	4	No	0	Extra-pulmonary	2	0	1		No		New	1	1	Yes	1	No	2	No	2	Yes	1	No	0	2								50	2		2RHZE/ 4RH	5		Died	1	1	1	0	C
377		1	6		2	3	4	No	0	Pulmonary	1	0	0		No		o	7	3	Yes	1	No	2	No	2	No	2	Yes	1	2								56.7	2	57	2RHZE/4RH	6		Treatment complete	3	0	0	0	R
409		2	6		2	6	4	Yes	1	Pulmonary	1	0	0		Yes	1	Relapse	2	2	Yes	1	No	2	Yes	1	No	2	Yes	1	2								59.3	3		2RHZE/ 4RH	6		Treatment complete	3	0	0	0	C
[truncated: 19 more columns]
